# Supplementary material for: A phospho-proteomic screen identifies substrates of the checkpoint kinase Chk1
Source: Genome Biol. 2011 Aug 18;12(8):R78. doi: 10.1186/gb-2011-12-8-r78 (PMC3245618; doi:10.1186/gb-2011-12-8-r78)
Supplement: Additional file 1 — Table S1 - Excel sheet showing a complete list of identified peptides and phospho-sites. Raw MS data are available at the PeptideAtlas repository [58]. [file gb-2011-12-8-r78-S1.XLS]

## Sheet: All Chk1s
AA Position	Proteins	Protein	Protein Names	Gene Names	Uniprot	ENSEMBL	Pfam	Pfam Names	Pfam Descriptions	GOCC	GOCC Names	GOMF	GOMF Names	GOBP	GOBP Names	KEGG	KEGG Pathways	KEGG Pathway Names	Localization Prob	Amino Acid	Sequence Window	Mascot Score	PTM Score	Modified Sequence	Phospho (STY) Probabilities	Charge	m/z	Mass Error [ppm]	Intensity	Intensity Chk1_Exp1	Intensity Chk1_Exp2
S726	IPI00220158;IPI00019901;IPI00019904;IPI00004408;IPI00220754;IPI00181921	IPI00220158	Alpha-adducin;Erythrocyte adducin subunit alpha;Alpha-adducin;Erythrocyte adducin subunit alpha;Beta-adducin;Erythrocyte adducin subunit beta;Gamma-adducin;Adducin-like protein 70;Gamma-adducin;Adducin-like protein 70;Beta-adducin;Erythrocyte adducin subu	ADD1;ADDA;ADD1;ADDA;ADD2;ADDB;ADD3;ADDL;ADD3;ADDL;ADD2;ADDB	P35611-3;P35611;P35611-1;A2A2Q0;P35612-1;P35612;A8K4P2;Q05DK5;Q96HD4;Q9UEY8-1;Q9UEY8;Q53FL4;Q59EK1;Q5VU08;Q9UEY8-2;Q5VU09;P35612-5;A6NLU2	ENSG00000087274;ENSG00000087274;ENSG00000075340;ENSG00000148700;ENSG00000148700;ENSG00000075340	PF00596;PF00596;PF00596;PF00596;PF00596;PF00596	Aldolase_II;Aldolase_II;Aldolase_II;Aldolase_II;Aldolase_II;Aldolase_II	Class II Aldolase and Adducin N-terminal domain;Class II Aldolase and Adducin N-terminal domain;Class II Aldolase and Adducin N-terminal domain;Class II Aldolase and Adducin N-terminal domain;Class II Aldolase and Adducin N-terminal domain;Class II Aldola	GO:0005634;GO:0005737;GO:0005829;GO:0005856;GO:0005886;GO:0016020;GO:0043226;GO:0043227;GO:0043228;GO:0043229;GO:0043231;GO:0043232;GO:0044424;GO:0044444;GO:0044464;GO:0005634;GO:0005737;GO:0005829;GO:0005856;GO:0005886;GO:0016020;GO:0043226;GO:0043227;GO	nucleus;cytoplasm;cytosol;cytoskeleton;plasma membrane;membrane;organelle;membrane-bounded organelle;non-membrane-bounded organelle;intracellular organelle;intracellular membrane-bounded organelle;intracellular non-membrane-bounded organelle;intracellular	GO:0003779;GO:0005488;GO:0005515;GO:0005516;GO:0008092;GO:0008134;GO:0043167;GO:0046872;GO:0003779;GO:0005488;GO:0005515;GO:0005516;GO:0008092;GO:0008134;GO:0043167;GO:0046872;GO:0003779;GO:0005488;GO:0005515;GO:0005516;GO:0008092;GO:0043167;GO:0046872;GO	actin binding;binding;protein binding;calmodulin binding;cytoskeletal protein binding;transcription factor binding;ion binding;metal ion binding;actin binding;binding;protein binding;calmodulin binding;cytoskeletal protein binding;transcription factor bin			hsa:118;hsa:118;hsa:119;hsa:120;hsa:119			1	S	KKFRTPSFLKKSK	16.17	126.79	_TPS(ph)FLKK_	TPS(1)FLKK	2	450.733	-0.28239	1879500	0	1879500
S5782	IPI00021812;IPI00555610	IPI00021812	Neuroblast differentiation-associated protein AHNAK;Desmoyokin	AHNAK;PM227	Q09666;Q13727;Q6ZQN2;Q8N274	ENSG00000124942	PF04509;PF00595	CheC;PDZ	CheC-like family;PDZ domain (Also known as DHR or GLGF)	GO:0005634;GO:0043226;GO:0043227;GO:0043229;GO:0043231;GO:0044424;GO:0044464	nucleus;organelle;membrane-bounded organelle;intracellular organelle;intracellular membrane-bounded organelle;intracellular part;cell part	GO:0005488;GO:0005515	binding;protein binding	GO:0007399;GO:0032502;GO:0048731;GO:0048856	nervous system development;developmental process;system development;anatomical structure development	hsa:79026			0.996499	S	PRHRSNSFSDERE	36.02	114.35	_SNS(ph)FSDER_	S(0.001)NS(0.996)FS(0.002)DER	2	511.185	-0.040054	1600500	390920	1209500
S536	IPI00033907;IPI00787085	IPI00033907	Anaphase-promoting complex subunit 1;Cyclosome subunit 1;Testis-specific gene 24 protein;Mitotic checkpoint regulator	ANAPC1;TSG24	Q9H1A4	ENSG00000153107	PF01851	PC_rep	Proteasome/cyclosome repeat	GO:0005654;GO:0005829;GO:0044422;GO:0044424;GO:0044428;GO:0044444;GO:0044446;GO:0044464	nucleoplasm;cytosol;organelle part;intracellular part;nuclear part;cytoplasmic part;intracellular organelle part;cell part			GO:0006508;GO:0006511;GO:0007049;GO:0007067;GO:0008152;GO:0009056;GO:0009057;GO:0009987;GO:0010498;GO:0019538;GO:0019941;GO:0022402;GO:0022403;GO:0030163;GO:0031145;GO:0043085;GO:0043086;GO:0043161;GO:0043170;GO:0043283;GO:0043285;GO:0043632;GO:0044237;GO	proteolysis;ubiquitin-dependent protein catabolic process;cell cycle;mitosis;metabolic process;catabolic process;macromolecule catabolic process;cellular process;proteasomal protein catabolic process;protein metabolic process;modification-dependent protei	hsa:64682	ko04120;ko04110;ko04111;ko04914	Ubiquitin mediated proteolysis;Cell cycle;Cell cycle - yeast;Progesterone-mediated oocyte maturation	0.842259	S	TPLDGVSTPKPLS	26.82	70.049	_PSTPLDGVS(ph)TPKPLSK_	PSTPLDGVS(0.842)T(0.138)PKPLS(0.02)K	3	568.625	0.20925	381850	39126	146680
S76	IPI00448466	IPI00448466	Ankyrin repeat domain-containing protein 12;Ankyrin repeat-containing cofactor 2;GAC-1 protein	ANKRD12;ANCO2;KIAA0874	Q6UB98-2;Q6UB98;Q6NSE1;Q8NAT6;Q9NXU3	ENSG00000101745	PF00023	Ank	Ankyrin repeat	GO:0005634;GO:0043226;GO:0043227;GO:0043229;GO:0043231;GO:0044424;GO:0044464	nucleus;organelle;membrane-bounded organelle;intracellular organelle;intracellular membrane-bounded organelle;intracellular part;cell part								0.999954	S	RNEERDSDTEKEG	26.78	102.19	_NEERDS(ph)DTEKEGPEK_	NEERDS(1)DTEKEGPEK	3	614.918	-0.2443	258290	60262	0
T917	IPI00743594;IPI00657687;IPI00032958	IPI00743594	Actin-binding protein anillin;Actin-binding protein anillin	ANLN;ANLN	A8MUK7;Q9NQW6-1;Q9NQW6;Q9NQW6-2;A8K5D9	ENSG00000011426;ENSG00000011426	PF00169;PF00169	PH;PH	PH domain;PH domain	GO:0005634;GO:0005737;GO:0005826;GO:0005856;GO:0015629;GO:0032155;GO:0043226;GO:0043227;GO:0043228;GO:0043229;GO:0043231;GO:0043232;GO:0044422;GO:0044424;GO:0044430;GO:0044444;GO:0044446;GO:0044448;GO:0044464;GO:0005634;GO:0005737;GO:0005826;GO:0005856;GO	nucleus;cytoplasm;contractile ring;cytoskeleton;actin cytoskeleton;cell division site part;organelle;membrane-bounded organelle;non-membrane-bounded organelle;intracellular organelle;intracellular membrane-bounded organelle;intracellular non-membrane-boun	GO:0003779;GO:0005488;GO:0005515;GO:0008092;GO:0003779;GO:0005488;GO:0005515;GO:0008092	actin binding;binding;protein binding;cytoskeletal protein binding;actin binding;binding;protein binding;cytoskeletal protein binding	GO:0000910;GO:0000921;GO:0006461;GO:0007049;GO:0007067;GO:0007088;GO:0007096;GO:0007346;GO:0009987;GO:0010564;GO:0016043;GO:0022402;GO:0022403;GO:0022607;GO:0032502;GO:0034621;GO:0034622;GO:0043623;GO:0043933;GO:0048532;GO:0050789;GO:0050794;GO:0051301;GO	cytokinesis;septin ring assembly;protein complex assembly;cell cycle;mitosis;regulation of mitosis;regulation of exit from mitosis;regulation of mitotic cell cycle;cellular process;regulation of cell cycle process;cellular component organization;cell cycl	hsa:54443;hsa:54443			0.935725	T	LLTSITTKSNIHS	23.89	88.268	_LLTSITT(ph)K_	LLTS(0.005)IT(0.06)T(0.936)K	2	478.757	0.6059	420760	195740	225010
S131	IPI00217540;IPI00456631	IPI00217540	Lysine-specific histone demethylase 1;Flavin-containing amine oxidase domain-containing protein 2;BRAF35-HDAC complex protein BHC110;Lysine-specific histone demethylase 1;Flavin-containing amine oxidase domain-containing protein 2;BRAF35-HDAC complex prot	AOF2;KIAA0601;LSD1;AOF2;KIAA0601;LSD1	O60341-2;O60341;A8MWP9;O60341-1;A8K2R3	ENSG00000004487;ENSG00000004487	PF01593;PF04433;PF01593;PF04433	Amino_oxidase;SWIRM;Amino_oxidase;SWIRM	Flavin containing amine oxidoreductase;SWIRM domain;Flavin containing amine oxidoreductase;SWIRM domain	GO:0005634;GO:0005667;GO:0032991;GO:0043226;GO:0043227;GO:0043229;GO:0043231;GO:0043234;GO:0044422;GO:0044424;GO:0044428;GO:0044446;GO:0044451;GO:0044464;GO:0005634;GO:0005667;GO:0032991;GO:0043226;GO:0043227;GO:0043229;GO:0043231;GO:0043234;GO:0044422;GO	nucleus;transcription factor complex;macromolecular complex;organelle;membrane-bounded organelle;intracellular organelle;intracellular membrane-bounded organelle;protein complex;organelle part;intracellular part;nuclear part;intracellular organelle part;n	GO:0003676;GO:0003677;GO:0003700;GO:0003824;GO:0005488;GO:0005515;GO:0008134;GO:0009055;GO:0016491;GO:0030528;GO:0003676;GO:0003677;GO:0003700;GO:0003824;GO:0005488;GO:0005515;GO:0008134;GO:0009055;GO:0016491;GO:0030528	nucleic acid binding;DNA binding;transcription factor activity;catalytic activity;binding;protein binding;transcription factor binding;electron carrier activity;oxidoreductase activity;transcription regulator activity;nucleic acid binding;DNA binding;tran	GO:0000122;GO:0001701;GO:0006139;GO:0006325;GO:0006350;GO:0006355;GO:0006357;GO:0006996;GO:0008152;GO:0008283;GO:0009058;GO:0009059;GO:0009790;GO:0009792;GO:0009889;GO:0009890;GO:0009891;GO:0009892;GO:0009893;GO:0009987;GO:0010468;GO:0010556;GO:0010557;GO	negative regulation of transcription from RNA polymerase II promoter;in utero embryonic development;nucleobase, nucleoside, nucleotide and nucleic acid metabolic process;establishment or maintenance of chromatin architecture;transcription;regulation of tr	hsa:23028;hsa:23028			0.999342	S	ESLANLSEDEYYS	50.23	81.22	_EM(ox)DESLANLS(ph)EDEYYSEEER_	EMDESLANLS(0.999)EDEYYSEEER	2	1267.48	0.17211	259140	0	113850
S172	IPI00472160;IPI00643259;IPI00291316;IPI00412782	IPI00472160	Rho guanine nucleotide exchange factor 2;Guanine nucleotide exchange factor H1;Microtubule-regulated Rho-GEF;Proliferating cell nucleolar antigen p40;Rho/rac guanine nucleotide exchange factor (GEF) 2;Rho guanine nucleotide exchange factor 2;Guanine nucle	ARHGEF2;KIAA0651;LFP40;ARHGEF2;RP11-336K24.3-004;ARHGEF2;KIAA0651;LFP40;ARHGEF2;KIAA0651;LFP40	Q9H023;Q5VY93;Q5VY92;Q8WUG4;Q92974;Q8TDA3	ENSG00000116584;ENSG00000116584;ENSG00000116584;ENSG00000116584	PF00130;PF00169;PF00621;PF00130;PF00169;PF00621;PF00130;PF00169;PF00621;PF00130;PF00169;PF00621	C1_1;PH;RhoGEF;C1_1;PH;RhoGEF;C1_1;PH;RhoGEF;C1_1;PH;RhoGEF	Phorbol esters/diacylglycerol binding domain (C1 domain);PH domain;RhoGEF domain;Phorbol esters/diacylglycerol binding domain (C1 domain);PH domain;RhoGEF domain;Phorbol esters/diacylglycerol binding domain (C1 domain);PH domain;RhoGEF domain;Phorbol este	GO:0005622;GO:0005737;GO:0005794;GO:0005819;GO:0005856;GO:0005874;GO:0005911;GO:0005923;GO:0015630;GO:0030054;GO:0043226;GO:0043227;GO:0043228;GO:0043229;GO:0043231;GO:0043232;GO:0044422;GO:0044424;GO:0044425;GO:0044430;GO:0044444;GO:0044446;GO:0044459;GO	intracellular;cytoplasm;Golgi apparatus;spindle;cytoskeleton;microtubule;cell-cell junction;tight junction;microtubule cytoskeleton;cell junction;organelle;membrane-bounded organelle;non-membrane-bounded organelle;intracellular organelle;intracellular mem	GO:0005083;GO:0005085;GO:0005088;GO:0005089;GO:0005488;GO:0005515;GO:0008017;GO:0008092;GO:0008270;GO:0008289;GO:0015631;GO:0017016;GO:0017048;GO:0019899;GO:0019992;GO:0030234;GO:0030676;GO:0030695;GO:0031267;GO:0043167;GO:0043169;GO:0046872;GO:0046914;GO	small GTPase regulator activity;guanyl-nucleotide exchange factor activity;Ras guanyl-nucleotide exchange factor activity;Rho guanyl-nucleotide exchange factor activity;binding;protein binding;microtubule binding;cytoskeletal protein binding;zinc ion bind	GO:0000902;GO:0006810;GO:0006886;GO:0007015;GO:0007026;GO:0007049;GO:0007067;GO:0007154;GO:0007165;GO:0007166;GO:0007242;GO:0009653;GO:0009892;GO:0009966;GO:0009987;GO:0010605;GO:0010639;GO:0015031;GO:0016043;GO:0019222;GO:0022402;GO:0022403;GO:0030029;GO	cell morphogenesis;transport;intracellular protein transport;actin filament organization;negative regulation of microtubule depolymerization;cell cycle;mitosis;cell communication;signal transduction;cell surface receptor linked signal transduction;intrace				0.999999	S	GLRRILSQSTDSL	48.03	142.28	_ILS(ph)QSTDSLNM(ox)R_	ILS(1)QSTDSLNMR	2	730.826	0.6039	2654700	1477000	1177700
S174	IPI00472160;IPI00643259;IPI00291316;IPI00412782	IPI00472160	Rho guanine nucleotide exchange factor 2;Guanine nucleotide exchange factor H1;Microtubule-regulated Rho-GEF;Proliferating cell nucleolar antigen p40;Rho/rac guanine nucleotide exchange factor (GEF) 2;Rho guanine nucleotide exchange factor 2;Guanine nucle	ARHGEF2;KIAA0651;LFP40;ARHGEF2;RP11-336K24.3-004;ARHGEF2;KIAA0651;LFP40;ARHGEF2;KIAA0651;LFP40	Q9H023;Q5VY93;Q5VY92;Q8WUG4;Q92974;Q8TDA3	ENSG00000116584;ENSG00000116584;ENSG00000116584;ENSG00000116584	PF00130;PF00169;PF00621;PF00130;PF00169;PF00621;PF00130;PF00169;PF00621;PF00130;PF00169;PF00621	C1_1;PH;RhoGEF;C1_1;PH;RhoGEF;C1_1;PH;RhoGEF;C1_1;PH;RhoGEF	Phorbol esters/diacylglycerol binding domain (C1 domain);PH domain;RhoGEF domain;Phorbol esters/diacylglycerol binding domain (C1 domain);PH domain;RhoGEF domain;Phorbol esters/diacylglycerol binding domain (C1 domain);PH domain;RhoGEF domain;Phorbol este	GO:0005622;GO:0005737;GO:0005794;GO:0005819;GO:0005856;GO:0005874;GO:0005911;GO:0005923;GO:0015630;GO:0030054;GO:0043226;GO:0043227;GO:0043228;GO:0043229;GO:0043231;GO:0043232;GO:0044422;GO:0044424;GO:0044425;GO:0044430;GO:0044444;GO:0044446;GO:0044459;GO	intracellular;cytoplasm;Golgi apparatus;spindle;cytoskeleton;microtubule;cell-cell junction;tight junction;microtubule cytoskeleton;cell junction;organelle;membrane-bounded organelle;non-membrane-bounded organelle;intracellular organelle;intracellular mem	GO:0005083;GO:0005085;GO:0005088;GO:0005089;GO:0005488;GO:0005515;GO:0008017;GO:0008092;GO:0008270;GO:0008289;GO:0015631;GO:0017016;GO:0017048;GO:0019899;GO:0019992;GO:0030234;GO:0030676;GO:0030695;GO:0031267;GO:0043167;GO:0043169;GO:0046872;GO:0046914;GO	small GTPase regulator activity;guanyl-nucleotide exchange factor activity;Ras guanyl-nucleotide exchange factor activity;Rho guanyl-nucleotide exchange factor activity;binding;protein binding;microtubule binding;cytoskeletal protein binding;zinc ion bind	GO:0000902;GO:0006810;GO:0006886;GO:0007015;GO:0007026;GO:0007049;GO:0007067;GO:0007154;GO:0007165;GO:0007166;GO:0007242;GO:0009653;GO:0009892;GO:0009966;GO:0009987;GO:0010605;GO:0010639;GO:0015031;GO:0016043;GO:0019222;GO:0022402;GO:0022403;GO:0030029;GO	cell morphogenesis;transport;intracellular protein transport;actin filament organization;negative regulation of microtubule depolymerization;cell cycle;mitosis;cell communication;signal transduction;cell surface receptor linked signal transduction;intrace				0.576067	S	RRILSQSTDSLNM	48.03	142.28	_ILSQS(ph)TDSLNM(ox)R_	ILS(0.314)QS(0.576)T(0.109)DS(0.001)LNMR	2	730.826	0.22605	2654700	1477000	1177700
T177	IPI00472160;IPI00643259;IPI00291316;IPI00412782	IPI00472160	Rho guanine nucleotide exchange factor 2;Guanine nucleotide exchange factor H1;Microtubule-regulated Rho-GEF;Proliferating cell nucleolar antigen p40;Rho/rac guanine nucleotide exchange factor (GEF) 2;Rho guanine nucleotide exchange factor 2;Guanine nucle	ARHGEF2;KIAA0651;LFP40;ARHGEF2;RP11-336K24.3-004;ARHGEF2;KIAA0651;LFP40;ARHGEF2;KIAA0651;LFP40	Q9H023;Q5VY93;Q5VY92;Q8WUG4;Q92974;Q8TDA3	ENSG00000116584;ENSG00000116584;ENSG00000116584;ENSG00000116584	PF00130;PF00169;PF00621;PF00130;PF00169;PF00621;PF00130;PF00169;PF00621;PF00130;PF00169;PF00621	C1_1;PH;RhoGEF;C1_1;PH;RhoGEF;C1_1;PH;RhoGEF;C1_1;PH;RhoGEF	Phorbol esters/diacylglycerol binding domain (C1 domain);PH domain;RhoGEF domain;Phorbol esters/diacylglycerol binding domain (C1 domain);PH domain;RhoGEF domain;Phorbol esters/diacylglycerol binding domain (C1 domain);PH domain;RhoGEF domain;Phorbol este	GO:0005622;GO:0005737;GO:0005794;GO:0005819;GO:0005856;GO:0005874;GO:0005911;GO:0005923;GO:0015630;GO:0030054;GO:0043226;GO:0043227;GO:0043228;GO:0043229;GO:0043231;GO:0043232;GO:0044422;GO:0044424;GO:0044425;GO:0044430;GO:0044444;GO:0044446;GO:0044459;GO	intracellular;cytoplasm;Golgi apparatus;spindle;cytoskeleton;microtubule;cell-cell junction;tight junction;microtubule cytoskeleton;cell junction;organelle;membrane-bounded organelle;non-membrane-bounded organelle;intracellular organelle;intracellular mem	GO:0005083;GO:0005085;GO:0005088;GO:0005089;GO:0005488;GO:0005515;GO:0008017;GO:0008092;GO:0008270;GO:0008289;GO:0015631;GO:0017016;GO:0017048;GO:0019899;GO:0019992;GO:0030234;GO:0030676;GO:0030695;GO:0031267;GO:0043167;GO:0043169;GO:0046872;GO:0046914;GO	small GTPase regulator activity;guanyl-nucleotide exchange factor activity;Ras guanyl-nucleotide exchange factor activity;Rho guanyl-nucleotide exchange factor activity;binding;protein binding;microtubule binding;cytoskeletal protein binding;zinc ion bind	GO:0000902;GO:0006810;GO:0006886;GO:0007015;GO:0007026;GO:0007049;GO:0007067;GO:0007154;GO:0007165;GO:0007166;GO:0007242;GO:0009653;GO:0009892;GO:0009966;GO:0009987;GO:0010605;GO:0010639;GO:0015031;GO:0016043;GO:0019222;GO:0022402;GO:0022403;GO:0030029;GO	cell morphogenesis;transport;intracellular protein transport;actin filament organization;negative regulation of microtubule depolymerization;cell cycle;mitosis;cell communication;signal transduction;cell surface receptor linked signal transduction;intrace				0.332816	T	RILSQSTDSLNMR	48.03	142.28	_ILS(ph)QSTDSLNM(ox)R_	ILS(0.333)QS(0.333)T(0.333)DS(0.002)LNMR	3	487.553	0.26167	2654700	1477000	1177700
S18	IPI00010700;IPI00844237;IPI00642817;IPI00854786;IPI00084746;IPI00871900	IPI00010700	Large proline-rich protein BAT2;HLA-B-associated transcript 2;Large proline-rich protein BAT2;HLA-B-associated transcript 2;Large proline-rich protein BAT2;HLA-B-associated transcript 2;Putative uncharacterized protein BAT2;Large proline-rich protein BAT2	BAT2;G2;BAT2;G2;BAT2;G2;BAT2;BAT2;G2	P48634-1;P48634;Q05BK4;Q4LE37;Q8MGQ9;P48634-3;A6NG23;P48634-2	ENSG00000206318;ENSG00000206427;ENSG00000206318;ENSG00000206427;ENSG00000206318;ENSG00000206427;ENSG00000204469;ENSG00000206318;ENSG00000206427	PF07001;PF07001;PF07001;PF07001;PF07001	BAT2_N;BAT2_N;BAT2_N;BAT2_N;BAT2_N	BAT2 N-terminus;BAT2 N-terminus;BAT2 N-terminus;BAT2 N-terminus;BAT2 N-terminus	GO:0005634;GO:0005737;GO:0043226;GO:0043227;GO:0043229;GO:0043231;GO:0044424;GO:0044464;GO:0005634;GO:0005737;GO:0043226;GO:0043227;GO:0043229;GO:0043231;GO:0044424;GO:0044464;GO:0005634;GO:0005737;GO:0043226;GO:0043227;GO:0043229;GO:0043231;GO:0044424;GO	nucleus;cytoplasm;organelle;membrane-bounded organelle;intracellular organelle;intracellular membrane-bounded organelle;intracellular part;cell part;nucleus;cytoplasm;organelle;membrane-bounded organelle;intracellular organelle;intracellular membrane-boun	GO:0005488;GO:0005515;GO:0005488;GO:0005515;GO:0005488;GO:0005515;GO:0005488;GO:0005515	binding;protein binding;binding;protein binding;binding;protein binding;binding;protein binding			hsa:7916;hsa:7916;hsa:7916;hsa:7916			0.499997	S	KDGKKYSSLNLFD	29.75	89.162	_YS(ph)SLNLFDTYK_	YS(0.5)S(0.5)LNLFDTYK	2	715.816	0.27901	329510	176780	152730
S19	IPI00010700;IPI00844237;IPI00642817;IPI00854786;IPI00084746;IPI00871900	IPI00010700	Large proline-rich protein BAT2;HLA-B-associated transcript 2;Large proline-rich protein BAT2;HLA-B-associated transcript 2;Large proline-rich protein BAT2;HLA-B-associated transcript 2;Putative uncharacterized protein BAT2;Large proline-rich protein BAT2	BAT2;G2;BAT2;G2;BAT2;G2;BAT2;BAT2;G2	P48634-1;P48634;Q05BK4;Q4LE37;Q8MGQ9;P48634-3;A6NG23;P48634-2	ENSG00000206318;ENSG00000206427;ENSG00000206318;ENSG00000206427;ENSG00000206318;ENSG00000206427;ENSG00000204469;ENSG00000206318;ENSG00000206427	PF07001;PF07001;PF07001;PF07001;PF07001	BAT2_N;BAT2_N;BAT2_N;BAT2_N;BAT2_N	BAT2 N-terminus;BAT2 N-terminus;BAT2 N-terminus;BAT2 N-terminus;BAT2 N-terminus	GO:0005634;GO:0005737;GO:0043226;GO:0043227;GO:0043229;GO:0043231;GO:0044424;GO:0044464;GO:0005634;GO:0005737;GO:0043226;GO:0043227;GO:0043229;GO:0043231;GO:0044424;GO:0044464;GO:0005634;GO:0005737;GO:0043226;GO:0043227;GO:0043229;GO:0043231;GO:0044424;GO	nucleus;cytoplasm;organelle;membrane-bounded organelle;intracellular organelle;intracellular membrane-bounded organelle;intracellular part;cell part;nucleus;cytoplasm;organelle;membrane-bounded organelle;intracellular organelle;intracellular membrane-boun	GO:0005488;GO:0005515;GO:0005488;GO:0005515;GO:0005488;GO:0005515;GO:0005488;GO:0005515	binding;protein binding;binding;protein binding;binding;protein binding;binding;protein binding			hsa:7916;hsa:7916;hsa:7916;hsa:7916			0.499997	S	DGKKYSSLNLFDT	29.75	89.162	_YS(ph)SLNLFDTYK_	YS(0.5)S(0.5)LNLFDTYK	2	715.816	0.27901	329510	176780	152730
S661	IPI00852708;IPI00083708;IPI00739117	IPI00852708	BAT2 domain-containing protein 1;HBxAg transactivated protein 2;BAT2 domain-containing protein 1;HBxAg transactivated protein 2;BAT2 domain-containing protein 1;HBxAg transactivated protein 2	BAT2D1;KIAA1096;XTP2;BAT2D1;KIAA1096;XTP2;BAT2D1;KIAA1096;XTP2	Q9HA05;Q9NXL3;Q9UF29;Q9UPQ6;Q05DM8;Q6PD54;Q9H2N2;Q49A39;Q9Y520	ENSG00000117523;ENSG00000117523;ENSG00000117523	PF07001;PF07001;PF07001	BAT2_N;BAT2_N;BAT2_N	BAT2 N-terminus;BAT2 N-terminus;BAT2 N-terminus							hsa:23215;hsa:23215;hsa:23215			1	S	PRPAVLSGYFKQF	25.22	92.163	_PAVLS(ph)GYFK_	PAVLS(1)GYFK	2	531.257	-0.16201	185560	71795	113760
S166	IPI00741537;IPI00844323	IPI00741537	Protein BAT2-like;HLA-B-associated transcript 2-like;Protein BAT2-like;HLA-B-associated transcript 2-like	BAT2L;KIAA0515;BAT2L;KIAA0515	Q5JSZ5-2;Q5JSZ5;Q5H9R5;Q5JSZ8;Q5JSZ5-1;Q68CR0;Q9BU62	ENSG00000130723;ENSG00000130723	PF07001;PF07001	BAT2_N;BAT2_N	BAT2 N-terminus;BAT2 N-terminus			GO:0005488;GO:0005515;GO:0005488;GO:0005515	binding;protein binding;binding;protein binding			hsa:84726			0.999975	S	GSSRLLSFSPEEF	36.39	143.95	_LLS(ph)FSPEEFPTLK_	LLS(1)FSPEEFPTLK	2	794.389	0.37615	1282300	0	1282300
S1320	IPI00412415;IPI00383565	IPI00412415	Bromodomain adjacent to zinc finger domain protein 1A;ATP-utilizing chromatin assembly and remodeling factor 1;ATP-dependent chromatin-remodeling protein;Williams syndrome transcription factor-related chromatin-remodeling factor 180;CHRAC subunit ACF1;Bro	BAZ1A;ACF1;WCRF180;HSPC317;BAZ1A;ACF1;WCRF180;HSPC317	Q9NRL2-1;Q9NRL2;Q9NRL2-2;Q05CW0;Q32ND1;Q59G54	ENSG00000198604;ENSG00000198604	PF00439;PF02791;PF00628;PF10537;PF00439;PF02791;PF00628;PF10537	Bromodomain;DDT;PHD;WAC_Acf1_DNA_bd;Bromodomain;DDT;PHD;WAC_Acf1_DNA_bd	Bromodomain;DDT domain;PHD-finger;ATP-utilising chromatin assembly and remodelling N-terminal;Bromodomain;DDT domain;PHD-finger;ATP-utilising chromatin assembly and remodelling N-terminal	GO:0000228;GO:0005634;GO:0005694;GO:0043226;GO:0043227;GO:0043228;GO:0043229;GO:0043231;GO:0043232;GO:0044422;GO:0044424;GO:0044428;GO:0044446;GO:0044464;GO:0000228;GO:0005634;GO:0005694;GO:0043226;GO:0043227;GO:0043228;GO:0043229;GO:0043231;GO:0043232;GO	nuclear chromosome;nucleus;chromosome;organelle;membrane-bounded organelle;non-membrane-bounded organelle;intracellular organelle;intracellular membrane-bounded organelle;intracellular non-membrane-bounded organelle;organelle part;intracellular part;nucle	GO:0005488;GO:0005515;GO:0008270;GO:0043167;GO:0043169;GO:0046872;GO:0046914;GO:0005488;GO:0005515;GO:0008270;GO:0043167;GO:0043169;GO:0046872;GO:0046914	binding;protein binding;zinc ion binding;ion binding;cation binding;metal ion binding;transition metal ion binding;binding;protein binding;zinc ion binding;ion binding;cation binding;metal ion binding;transition metal ion binding	GO:0006139;GO:0006350;GO:0006355;GO:0008152;GO:0009058;GO:0009059;GO:0009889;GO:0009987;GO:0010468;GO:0010556;GO:0019219;GO:0019222;GO:0031323;GO:0034645;GO:0034960;GO:0034961;GO:0043170;GO:0043283;GO:0043284;GO:0044237;GO:0044238;GO:0044249;GO:0044260;GO	nucleobase, nucleoside, nucleotide and nucleic acid metabolic process;transcription;regulation of transcription, DNA-dependent;metabolic process;biosynthetic process;macromolecule biosynthetic process;regulation of biosynthetic process;cellular process;re	hsa:11177;hsa:11177			0.999876	S	SLRKINSAPPTET	25.31	89.162	_KINS(ph)APPTETK_	KINS(1)APPTETK	2	633.31	0.12848	54856	54856	0
S517	IPI00004859	IPI00004859	Bloom syndrome protein;RecQ protein-like 3;DNA helicase, RecQ-like type 2	BLM;RECQ2;RECQL3	P54132;Q3B7X0	ENSG00000197299	PF08072;PF00270;PF00271;PF00570;PF09382	BDHCT;DEAD;Helicase_C;HRDC;RQC	BDHCT (NUC031) domain;DEAD/DEAH box helicase;Helicase conserved C-terminal domain;HRDC domain;RQC domain	GO:0000781;GO:0000800;GO:0005622;GO:0005634;GO:0005657;GO:0005730;GO:0005737;GO:0016363;GO:0016604;GO:0016605;GO:0043226;GO:0043227;GO:0043228;GO:0043229;GO:0043231;GO:0043232;GO:0044422;GO:0044424;GO:0044427;GO:0044428;GO:0044446;GO:0044451;GO:0044454;GO	chromosome, telomeric region;lateral element;intracellular;nucleus;replication fork;nucleolus;cytoplasm;nuclear matrix;nuclear body;PML body;organelle;membrane-bounded organelle;non-membrane-bounded organelle;intracellular organelle;intracellular membrane	GO:0000166;GO:0000217;GO:0000405;GO:0000739;GO:0002039;GO:0003676;GO:0003677;GO:0003678;GO:0003690;GO:0003697;GO:0003824;GO:0004003;GO:0004386;GO:0005488;GO:0005515;GO:0005524;GO:0008026;GO:0008094;GO:0009378;GO:0016462;GO:0016787;GO:0016817;GO:0016818;GO	nucleotide binding;DNA secondary structure binding;bubble DNA binding;DNA strand annealing activity;p53 binding;nucleic acid binding;DNA binding;DNA helicase activity;double-stranded DNA binding;single-stranded DNA binding;catalytic activity;ATP-dependent	GO:0000018;GO:0000019;GO:0000075;GO:0000077;GO:0000079;GO:0000085;GO:0000723;GO:0000724;GO:0000725;GO:0001775;GO:0002376;GO:0002521;GO:0002682;GO:0002684;GO:0002694;GO:0002696;GO:0006139;GO:0006259;GO:0006260;GO:0006275;GO:0006281;GO:0006302;GO:0006310;GO	regulation of DNA recombination;regulation of mitotic recombination;cell cycle checkpoint;DNA damage checkpoint;regulation of cyclin-dependent protein kinase activity;G2 phase of mitotic cell cycle;telomere maintenance;double-strand break repair via homol	hsa:641	ko03440	Homologous recombination	0.988543	S	LGKKNESSYFPGN	15.94	53.282	_NES(ph)SYFPGNVLTSTAVK_	NES(0.989)S(0.009)Y(0.002)FPGNVLTSTAVK	2	947.435	-0.21912	239450	46705	192740
S1322	IPI00004859	IPI00004859	Bloom syndrome protein;RecQ protein-like 3;DNA helicase, RecQ-like type 2	BLM;RECQ2;RECQL3	P54132;Q3B7X0	ENSG00000197299	PF08072;PF00270;PF00271;PF00570;PF09382	BDHCT;DEAD;Helicase_C;HRDC;RQC	BDHCT (NUC031) domain;DEAD/DEAH box helicase;Helicase conserved C-terminal domain;HRDC domain;RQC domain	GO:0000781;GO:0000800;GO:0005622;GO:0005634;GO:0005657;GO:0005730;GO:0005737;GO:0016363;GO:0016604;GO:0016605;GO:0043226;GO:0043227;GO:0043228;GO:0043229;GO:0043231;GO:0043232;GO:0044422;GO:0044424;GO:0044427;GO:0044428;GO:0044446;GO:0044451;GO:0044454;GO	chromosome, telomeric region;lateral element;intracellular;nucleus;replication fork;nucleolus;cytoplasm;nuclear matrix;nuclear body;PML body;organelle;membrane-bounded organelle;non-membrane-bounded organelle;intracellular organelle;intracellular membrane	GO:0000166;GO:0000217;GO:0000405;GO:0000739;GO:0002039;GO:0003676;GO:0003677;GO:0003678;GO:0003690;GO:0003697;GO:0003824;GO:0004003;GO:0004386;GO:0005488;GO:0005515;GO:0005524;GO:0008026;GO:0008094;GO:0009378;GO:0016462;GO:0016787;GO:0016817;GO:0016818;GO	nucleotide binding;DNA secondary structure binding;bubble DNA binding;DNA strand annealing activity;p53 binding;nucleic acid binding;DNA binding;DNA helicase activity;double-stranded DNA binding;single-stranded DNA binding;catalytic activity;ATP-dependent	GO:0000018;GO:0000019;GO:0000075;GO:0000077;GO:0000079;GO:0000085;GO:0000723;GO:0000724;GO:0000725;GO:0001775;GO:0002376;GO:0002521;GO:0002682;GO:0002684;GO:0002694;GO:0002696;GO:0006139;GO:0006259;GO:0006260;GO:0006275;GO:0006281;GO:0006302;GO:0006310;GO	regulation of DNA recombination;regulation of mitotic recombination;cell cycle checkpoint;DNA damage checkpoint;regulation of cyclin-dependent protein kinase activity;G2 phase of mitotic cell cycle;telomere maintenance;double-strand break repair via homol	hsa:641	ko03440	Homologous recombination	0.468913	S	DEEIPVSSHYFAS	33.34	100.53	_SAAEELDEEIPVS(ph)SHYFASK_	SAAEELDEEIPVS(0.469)S(0.469)HY(0.055)FAS(0.007)K	3	763.67	0.18795	567740	115350	452390
S1323	IPI00004859	IPI00004859	Bloom syndrome protein;RecQ protein-like 3;DNA helicase, RecQ-like type 2	BLM;RECQ2;RECQL3	P54132;Q3B7X0	ENSG00000197299	PF08072;PF00270;PF00271;PF00570;PF09382	BDHCT;DEAD;Helicase_C;HRDC;RQC	BDHCT (NUC031) domain;DEAD/DEAH box helicase;Helicase conserved C-terminal domain;HRDC domain;RQC domain	GO:0000781;GO:0000800;GO:0005622;GO:0005634;GO:0005657;GO:0005730;GO:0005737;GO:0016363;GO:0016604;GO:0016605;GO:0043226;GO:0043227;GO:0043228;GO:0043229;GO:0043231;GO:0043232;GO:0044422;GO:0044424;GO:0044427;GO:0044428;GO:0044446;GO:0044451;GO:0044454;GO	chromosome, telomeric region;lateral element;intracellular;nucleus;replication fork;nucleolus;cytoplasm;nuclear matrix;nuclear body;PML body;organelle;membrane-bounded organelle;non-membrane-bounded organelle;intracellular organelle;intracellular membrane	GO:0000166;GO:0000217;GO:0000405;GO:0000739;GO:0002039;GO:0003676;GO:0003677;GO:0003678;GO:0003690;GO:0003697;GO:0003824;GO:0004003;GO:0004386;GO:0005488;GO:0005515;GO:0005524;GO:0008026;GO:0008094;GO:0009378;GO:0016462;GO:0016787;GO:0016817;GO:0016818;GO	nucleotide binding;DNA secondary structure binding;bubble DNA binding;DNA strand annealing activity;p53 binding;nucleic acid binding;DNA binding;DNA helicase activity;double-stranded DNA binding;single-stranded DNA binding;catalytic activity;ATP-dependent	GO:0000018;GO:0000019;GO:0000075;GO:0000077;GO:0000079;GO:0000085;GO:0000723;GO:0000724;GO:0000725;GO:0001775;GO:0002376;GO:0002521;GO:0002682;GO:0002684;GO:0002694;GO:0002696;GO:0006139;GO:0006259;GO:0006260;GO:0006275;GO:0006281;GO:0006302;GO:0006310;GO	regulation of DNA recombination;regulation of mitotic recombination;cell cycle checkpoint;DNA damage checkpoint;regulation of cyclin-dependent protein kinase activity;G2 phase of mitotic cell cycle;telomere maintenance;double-strand break repair via homol	hsa:641	ko03440	Homologous recombination	0.468913	S	EEIPVSSHYFASK	33.34	100.53	_SAAEELDEEIPVS(ph)SHYFASK_	SAAEELDEEIPVS(0.469)S(0.469)HY(0.055)FAS(0.007)K	3	763.67	0.18795	567740	115350	452390
S1328	IPI00004859	IPI00004859	Bloom syndrome protein;RecQ protein-like 3;DNA helicase, RecQ-like type 2	BLM;RECQ2;RECQL3	P54132;Q3B7X0	ENSG00000197299	PF08072;PF00270;PF00271;PF00570;PF09382	BDHCT;DEAD;Helicase_C;HRDC;RQC	BDHCT (NUC031) domain;DEAD/DEAH box helicase;Helicase conserved C-terminal domain;HRDC domain;RQC domain	GO:0000781;GO:0000800;GO:0005622;GO:0005634;GO:0005657;GO:0005730;GO:0005737;GO:0016363;GO:0016604;GO:0016605;GO:0043226;GO:0043227;GO:0043228;GO:0043229;GO:0043231;GO:0043232;GO:0044422;GO:0044424;GO:0044427;GO:0044428;GO:0044446;GO:0044451;GO:0044454;GO	chromosome, telomeric region;lateral element;intracellular;nucleus;replication fork;nucleolus;cytoplasm;nuclear matrix;nuclear body;PML body;organelle;membrane-bounded organelle;non-membrane-bounded organelle;intracellular organelle;intracellular membrane	GO:0000166;GO:0000217;GO:0000405;GO:0000739;GO:0002039;GO:0003676;GO:0003677;GO:0003678;GO:0003690;GO:0003697;GO:0003824;GO:0004003;GO:0004386;GO:0005488;GO:0005515;GO:0005524;GO:0008026;GO:0008094;GO:0009378;GO:0016462;GO:0016787;GO:0016817;GO:0016818;GO	nucleotide binding;DNA secondary structure binding;bubble DNA binding;DNA strand annealing activity;p53 binding;nucleic acid binding;DNA binding;DNA helicase activity;double-stranded DNA binding;single-stranded DNA binding;catalytic activity;ATP-dependent	GO:0000018;GO:0000019;GO:0000075;GO:0000077;GO:0000079;GO:0000085;GO:0000723;GO:0000724;GO:0000725;GO:0001775;GO:0002376;GO:0002521;GO:0002682;GO:0002684;GO:0002694;GO:0002696;GO:0006139;GO:0006259;GO:0006260;GO:0006275;GO:0006281;GO:0006302;GO:0006310;GO	regulation of DNA recombination;regulation of mitotic recombination;cell cycle checkpoint;DNA damage checkpoint;regulation of cyclin-dependent protein kinase activity;G2 phase of mitotic cell cycle;telomere maintenance;double-strand break repair via homol	hsa:641	ko03440	Homologous recombination	0.420171	S	SSHYFASKTRNER	33.34	100.53	_SAAEELDEEIPVSSHY(ph)FASK_	SAAEELDEEIPVS(0.096)S(0.064)HY(0.42)FAS(0.42)K	3	763.67	0.067101	567740	115350	452390
S1373	IPI00004859	IPI00004859	Bloom syndrome protein;RecQ protein-like 3;DNA helicase, RecQ-like type 2	BLM;RECQ2;RECQL3	P54132;Q3B7X0	ENSG00000197299	PF08072;PF00270;PF00271;PF00570;PF09382	BDHCT;DEAD;Helicase_C;HRDC;RQC	BDHCT (NUC031) domain;DEAD/DEAH box helicase;Helicase conserved C-terminal domain;HRDC domain;RQC domain	GO:0000781;GO:0000800;GO:0005622;GO:0005634;GO:0005657;GO:0005730;GO:0005737;GO:0016363;GO:0016604;GO:0016605;GO:0043226;GO:0043227;GO:0043228;GO:0043229;GO:0043231;GO:0043232;GO:0044422;GO:0044424;GO:0044427;GO:0044428;GO:0044446;GO:0044451;GO:0044454;GO	chromosome, telomeric region;lateral element;intracellular;nucleus;replication fork;nucleolus;cytoplasm;nuclear matrix;nuclear body;PML body;organelle;membrane-bounded organelle;non-membrane-bounded organelle;intracellular organelle;intracellular membrane	GO:0000166;GO:0000217;GO:0000405;GO:0000739;GO:0002039;GO:0003676;GO:0003677;GO:0003678;GO:0003690;GO:0003697;GO:0003824;GO:0004003;GO:0004386;GO:0005488;GO:0005515;GO:0005524;GO:0008026;GO:0008094;GO:0009378;GO:0016462;GO:0016787;GO:0016817;GO:0016818;GO	nucleotide binding;DNA secondary structure binding;bubble DNA binding;DNA strand annealing activity;p53 binding;nucleic acid binding;DNA binding;DNA helicase activity;double-stranded DNA binding;single-stranded DNA binding;catalytic activity;ATP-dependent	GO:0000018;GO:0000019;GO:0000075;GO:0000077;GO:0000079;GO:0000085;GO:0000723;GO:0000724;GO:0000725;GO:0001775;GO:0002376;GO:0002521;GO:0002682;GO:0002684;GO:0002694;GO:0002696;GO:0006139;GO:0006259;GO:0006260;GO:0006275;GO:0006281;GO:0006302;GO:0006310;GO	regulation of DNA recombination;regulation of mitotic recombination;cell cycle checkpoint;DNA damage checkpoint;regulation of cyclin-dependent protein kinase activity;G2 phase of mitotic cell cycle;telomere maintenance;double-strand break repair via homol	hsa:641	ko03440	Homologous recombination	0.677206	S	ISSKTKSSSIIGS	49.93	93.485	_TKS(ph)SSIIGSSSASHTSQATSGANSK_	T(0.247)KS(0.677)S(0.053)S(0.023)IIGSSSASHTSQATSGANSK	3	821.045	-0.19855	3276700	1053500	2223100
S1375	IPI00004859	IPI00004859	Bloom syndrome protein;RecQ protein-like 3;DNA helicase, RecQ-like type 2	BLM;RECQ2;RECQL3	P54132;Q3B7X0	ENSG00000197299	PF08072;PF00270;PF00271;PF00570;PF09382	BDHCT;DEAD;Helicase_C;HRDC;RQC	BDHCT (NUC031) domain;DEAD/DEAH box helicase;Helicase conserved C-terminal domain;HRDC domain;RQC domain	GO:0000781;GO:0000800;GO:0005622;GO:0005634;GO:0005657;GO:0005730;GO:0005737;GO:0016363;GO:0016604;GO:0016605;GO:0043226;GO:0043227;GO:0043228;GO:0043229;GO:0043231;GO:0043232;GO:0044422;GO:0044424;GO:0044427;GO:0044428;GO:0044446;GO:0044451;GO:0044454;GO	chromosome, telomeric region;lateral element;intracellular;nucleus;replication fork;nucleolus;cytoplasm;nuclear matrix;nuclear body;PML body;organelle;membrane-bounded organelle;non-membrane-bounded organelle;intracellular organelle;intracellular membrane	GO:0000166;GO:0000217;GO:0000405;GO:0000739;GO:0002039;GO:0003676;GO:0003677;GO:0003678;GO:0003690;GO:0003697;GO:0003824;GO:0004003;GO:0004386;GO:0005488;GO:0005515;GO:0005524;GO:0008026;GO:0008094;GO:0009378;GO:0016462;GO:0016787;GO:0016817;GO:0016818;GO	nucleotide binding;DNA secondary structure binding;bubble DNA binding;DNA strand annealing activity;p53 binding;nucleic acid binding;DNA binding;DNA helicase activity;double-stranded DNA binding;single-stranded DNA binding;catalytic activity;ATP-dependent	GO:0000018;GO:0000019;GO:0000075;GO:0000077;GO:0000079;GO:0000085;GO:0000723;GO:0000724;GO:0000725;GO:0001775;GO:0002376;GO:0002521;GO:0002682;GO:0002684;GO:0002694;GO:0002696;GO:0006139;GO:0006259;GO:0006260;GO:0006275;GO:0006281;GO:0006302;GO:0006310;GO	regulation of DNA recombination;regulation of mitotic recombination;cell cycle checkpoint;DNA damage checkpoint;regulation of cyclin-dependent protein kinase activity;G2 phase of mitotic cell cycle;telomere maintenance;double-strand break repair via homol	hsa:641	ko03440	Homologous recombination	0.213927	S	SKTKSSSIIGSSS	49.93	93.485	_TKS(ph)SSIIGSSSASHTSQATSGANSK_	T(0.107)KS(0.214)S(0.214)S(0.214)IIGS(0.041)S(0.023)S(0.015)AS(0.015)HT(0.023)S(0.041)QAT(0.039)S(0.039)GANS(0.014)K	4	616.036	-0.27153	3276700	1053500	2223100
T1371	IPI00004859	IPI00004859	Bloom syndrome protein;RecQ protein-like 3;DNA helicase, RecQ-like type 2	BLM;RECQ2;RECQL3	P54132;Q3B7X0	ENSG00000197299	PF08072;PF00270;PF00271;PF00570;PF09382	BDHCT;DEAD;Helicase_C;HRDC;RQC	BDHCT (NUC031) domain;DEAD/DEAH box helicase;Helicase conserved C-terminal domain;HRDC domain;RQC domain	GO:0000781;GO:0000800;GO:0005622;GO:0005634;GO:0005657;GO:0005730;GO:0005737;GO:0016363;GO:0016604;GO:0016605;GO:0043226;GO:0043227;GO:0043228;GO:0043229;GO:0043231;GO:0043232;GO:0044422;GO:0044424;GO:0044427;GO:0044428;GO:0044446;GO:0044451;GO:0044454;GO	chromosome, telomeric region;lateral element;intracellular;nucleus;replication fork;nucleolus;cytoplasm;nuclear matrix;nuclear body;PML body;organelle;membrane-bounded organelle;non-membrane-bounded organelle;intracellular organelle;intracellular membrane	GO:0000166;GO:0000217;GO:0000405;GO:0000739;GO:0002039;GO:0003676;GO:0003677;GO:0003678;GO:0003690;GO:0003697;GO:0003824;GO:0004003;GO:0004386;GO:0005488;GO:0005515;GO:0005524;GO:0008026;GO:0008094;GO:0009378;GO:0016462;GO:0016787;GO:0016817;GO:0016818;GO	nucleotide binding;DNA secondary structure binding;bubble DNA binding;DNA strand annealing activity;p53 binding;nucleic acid binding;DNA binding;DNA helicase activity;double-stranded DNA binding;single-stranded DNA binding;catalytic activity;ATP-dependent	GO:0000018;GO:0000019;GO:0000075;GO:0000077;GO:0000079;GO:0000085;GO:0000723;GO:0000724;GO:0000725;GO:0001775;GO:0002376;GO:0002521;GO:0002682;GO:0002684;GO:0002694;GO:0002696;GO:0006139;GO:0006259;GO:0006260;GO:0006275;GO:0006281;GO:0006302;GO:0006310;GO	regulation of DNA recombination;regulation of mitotic recombination;cell cycle checkpoint;DNA damage checkpoint;regulation of cyclin-dependent protein kinase activity;G2 phase of mitotic cell cycle;telomere maintenance;double-strand break repair via homol	hsa:641	ko03440	Homologous recombination	0.474636	T	RKISSKTKSSSII	49.93	93.485	_T(ph)KSSSIIGSSSASHTSQATSGANSK_	T(0.475)KS(0.375)S(0.07)S(0.07)IIGS(0.003)S(0.003)S(0.003)ASHTSQATSGANSK	3	821.045	-0.067885	2919200	835320	2083800
S539	IPI00004859	IPI00004859	Bloom syndrome protein;RecQ protein-like 3;DNA helicase, RecQ-like type 2	BLM;RECQ2;RECQL3	P54132;Q3B7X0	ENSG00000197299	PF08072;PF00270;PF00271;PF00570;PF09382	BDHCT;DEAD;Helicase_C;HRDC;RQC	BDHCT (NUC031) domain;DEAD/DEAH box helicase;Helicase conserved C-terminal domain;HRDC domain;RQC domain	GO:0000781;GO:0000800;GO:0005622;GO:0005634;GO:0005657;GO:0005730;GO:0005737;GO:0016363;GO:0016604;GO:0016605;GO:0043226;GO:0043227;GO:0043228;GO:0043229;GO:0043231;GO:0043232;GO:0044422;GO:0044424;GO:0044427;GO:0044428;GO:0044446;GO:0044451;GO:0044454;GO	chromosome, telomeric region;lateral element;intracellular;nucleus;replication fork;nucleolus;cytoplasm;nuclear matrix;nuclear body;PML body;organelle;membrane-bounded organelle;non-membrane-bounded organelle;intracellular organelle;intracellular membrane	GO:0000166;GO:0000217;GO:0000405;GO:0000739;GO:0002039;GO:0003676;GO:0003677;GO:0003678;GO:0003690;GO:0003697;GO:0003824;GO:0004003;GO:0004386;GO:0005488;GO:0005515;GO:0005524;GO:0008026;GO:0008094;GO:0009378;GO:0016462;GO:0016787;GO:0016817;GO:0016818;GO	nucleotide binding;DNA secondary structure binding;bubble DNA binding;DNA strand annealing activity;p53 binding;nucleic acid binding;DNA binding;DNA helicase activity;double-stranded DNA binding;single-stranded DNA binding;catalytic activity;ATP-dependent	GO:0000018;GO:0000019;GO:0000075;GO:0000077;GO:0000079;GO:0000085;GO:0000723;GO:0000724;GO:0000725;GO:0001775;GO:0002376;GO:0002521;GO:0002682;GO:0002684;GO:0002694;GO:0002696;GO:0006139;GO:0006259;GO:0006260;GO:0006275;GO:0006281;GO:0006302;GO:0006310;GO	regulation of DNA recombination;regulation of mitotic recombination;cell cycle checkpoint;DNA damage checkpoint;regulation of cyclin-dependent protein kinase activity;G2 phase of mitotic cell cycle;telomere maintenance;double-strand break repair via homol	hsa:641	ko03440	Homologous recombination	0.999999	S	QNKHTASINDLER	53.62	133.79	_HTAS(ph)INDLER_	HTAS(1)INDLER	2	618.274	-0.23295	755340	479240	276110
S18	IPI00013743;IPI00387050	IPI00013743	BUD13 homolog;BUD13 homolog	BUD13;BUD13	Q9BRD0-1;Q9BRD0;A8K0S0;A8K4Z6;Q9BRD0-2	ENSG00000137656;ENSG00000137656	PF09736;PF09736	DUF2050;DUF2050	Putative pre-mRNA-splicing factor (DUF2039);Putative pre-mRNA-splicing factor (DUF2039)							hsa:84811;hsa:84811			1	S	YLKRYLSGADAGV	47.06	164.06	_YLS(ph)GADAGVDR_	YLS(1)GADAGVDR	2	602.256	0.36807	654960	284320	370640
S41	IPI00329115;IPI00647239;IPI00873200	IPI00329115	Uncharacterized protein C10orf47;Putative uncharacterized protein C10orf47;Uncharacterized protein C10orf47	C10orf47;C10orf47;C10orf47	Q86WR7-1;Q86WR7;A6NDS2;Q86WR7-2	ENSG00000148426;ENSG00000148426;ENSG00000148426										hsa:254427;hsa:254427			0.945333	S	RSSSSRSRSFTLD	46.86	153.28	_S(ph)RSFTLDDESLK_	S(0.945)RS(0.05)FT(0.005)LDDESLK	3	493.224	0.15354	1012100	432850	579280
S43	IPI00329115;IPI00647239;IPI00873200	IPI00329115	Uncharacterized protein C10orf47;Putative uncharacterized protein C10orf47;Uncharacterized protein C10orf47	C10orf47;C10orf47;C10orf47	Q86WR7-1;Q86WR7;A6NDS2;Q86WR7-2	ENSG00000148426;ENSG00000148426;ENSG00000148426										hsa:254427;hsa:254427			0.6685	S	SSSRSRSFTLDDE	46.86	153.28	_SRS(ph)FTLDDESLK_	S(0.331)RS(0.669)FTLDDESLK	2	739.332	-0.22434	1012100	432850	579280
S1045	IPI00853221	IPI00853221	Uncharacterized protein C15orf42	C15orf42	Q7Z2Z1	ENSG00000140534										hsa:90381			1	S	SVQRVHSFQQDKS	11.74	100.94	_VHS(ph)FQQDK_	VHS(1)FQQDK	2	534.729	-0.3117	354030	0	354030
S865	IPI00853221	IPI00853221	Uncharacterized protein C15orf42	C15orf42	Q7Z2Z1	ENSG00000140534										hsa:90381			1	S	ALIRHKSIAEVSQ	26.21	92.163	_S(ph)IAEVSQNLR_	S(1)IAEVSQNLR	2	598.787	1.3362	524290	119670	404620
S100	IPI00782974	IPI00782974	Uncharacterized protein C17orf85;Protein ELG	C17orf85	Q53F19-1;Q53F19	ENSG00000074356	PF10309	DUF2414	Protein of unknown function (DUF2414)							hsa:55421			1	S	KRFHFRSEVNLAQ	45.16	142.72	_S(ph)EVNLAQR_	S(1)EVNLAQR	2	498.729	-0.34286	334500	334500	0
S444	IPI00782974;IPI00032056	IPI00782974	Uncharacterized protein C17orf85;Protein ELG;Uncharacterized protein C17orf85;Protein ELG	C17orf85;C17orf85	Q53F19-1;Q53F19;Q53F19-2	ENSG00000074356;ENSG00000074356	PF10309;PF10309	DUF2414;DUF2414	Protein of unknown function (DUF2414);Protein of unknown function (DUF2414)							hsa:55421;hsa:55421			0.997176	S	NSMRADSVSSSNI	31.07	108.14	_ADS(ph)VSSSNIK_	ADS(0.997)VSS(0.002)SNIK	2	544.237	0.63632	842750	281180	561570
S446	IPI00782974;IPI00032056	IPI00782974	Uncharacterized protein C17orf85;Protein ELG;Uncharacterized protein C17orf85;Protein ELG	C17orf85;C17orf85	Q53F19-1;Q53F19;Q53F19-2	ENSG00000074356;ENSG00000074356	PF10309;PF10309	DUF2414;DUF2414	Protein of unknown function (DUF2414);Protein of unknown function (DUF2414)							hsa:55421;hsa:55421			0.484527	S	MRADSVSSSNIKN	31.07	108.14	_ADSVS(ph)SSNIK_	ADSVS(0.485)S(0.485)S(0.031)NIK	2	544.237	-0.11475	842750	281180	561570
S447	IPI00782974;IPI00032056	IPI00782974	Uncharacterized protein C17orf85;Protein ELG;Uncharacterized protein C17orf85;Protein ELG	C17orf85;C17orf85	Q53F19-1;Q53F19;Q53F19-2	ENSG00000074356;ENSG00000074356	PF10309;PF10309	DUF2414;DUF2414	Protein of unknown function (DUF2414);Protein of unknown function (DUF2414)							hsa:55421;hsa:55421			0.838338	S	RADSVSSSNIKNR	31.07	108.14	_ADSVSS(ph)SNIK_	ADS(0.001)VS(0.08)S(0.838)S(0.08)NIK	2	544.237	-0.50826	842750	281180	561570
S114	IPI00031526	IPI00031526	Uncharacterized protein C19orf43	C19orf43	Q9BQ61	ENSG00000123144										hsa:79002			0.99886	S	GPGSTLSFVGKRR	31.67	93.536	_GGPGSTLS(ph)FVGK_	GGPGST(0.001)LS(0.999)FVGK	2	593.779	0.12975	448920	219820	229100
S7	IPI00012669;IPI00847553	IPI00012669	Uncharacterized protein C19orf61;Uncharacterized protein C19orf61	C19orf61;C19orf61	Q9H0W8-1;Q9H0W8;Q9H0W8-2	ENSG00000105771;ENSG00000105771				GO:0005622;GO:0044464;GO:0005622;GO:0044464	intracellular;cell part;intracellular;cell part					hsa:56006;hsa:56006			0.996955	S	MSESGHSQPGLYG	25.9	117.38	_(ac)SESGHS(ph)QPGLYGIER_	S(0.003)ESGHS(0.997)QPGLYGIER	2	869.875	0.9955	3131300	678430	1182300
T213	IPI00719040;IPI00300990;IPI00470438;IPI00644245	IPI00719040	Uncharacterized protein C1orf77;Uncharacterized protein C1orf77;Chromosome 1 open reading frame 77	C1orf77;HT031;PP7704;C1orf77;HT031;PP7704;C1orf77;RP1-178F15.2-002	Q9Y3Y2-3;Q9Y3Y2;Q0VAQ8;Q5T7Y7;Q9Y3Y2-1;Q5T7Y9	ENSG00000160679;ENSG00000160679;ENSG00000160679						GO:0005488;GO:0005515;GO:0005488;GO:0005515	binding;protein binding;binding;protein binding			hsa:26097;hsa:26097			1	T	LARPVLTKEQLDN	71.39	263.67	_PVLT(ph)KEQLDNQLDAYM(ox)SK_	PVLT(1)KEQLDNQLDAYMSK	2	1095.01	-0.044967	5577900	2463200	3114700
S203	IPI00303812	IPI00303812	Uncharacterized protein C9orf82	C9orf82	Q9H8G2	ENSG00000120159										hsa:79886			0.999999	S	GDNGMDSDMEEEA	72.42	113.06	_ILEGDNGM(ox)DS(ph)DM(ox)EEEADDGSK_	ILEGDNGMDS(1)DMEEEADDGSK	3	790.282	-0.4795	838640	471080	0
T554	IPI00000867;IPI00872366;IPI00218405;IPI00218401;IPI00218404;IPI00218402;IPI00853583;IPI00218400;IPI00218399;IPI00409678;IPI00479687	IPI00000867	Voltage-dependent L-type calcium channel subunit beta-2;Calcium channel voltage-dependent subunit beta 2;Lambert-Eaton myasthenic syndrome antigen B;Voltage-dependent L-type calcium channel subunit beta-2;Calcium channel voltage-dependent subunit beta 2;L	CACNB2;CACNLB2;MYSB;CACNB2;CACNLB2;MYSB;CACNB2;CACNLB2;MYSB;CACNB2;CACNLB2;MYSB;CACNB2;CACNLB2;MYSB;CACNB2;RP11-383B4.2-010;CACNB2;CACNLB2;MYSB;CACNB2;CACNLB2;MYSB;CACNB2;CACNLB2;MYSB;CACNB2;RP11-383B4.2-009	Q08289-1;Q08289;Q5QJA0;Q5VWV7;Q08289-8;A6PVM5;Q6TME2;Q6TME3;Q08289-4;Q59H42;Q5VWV6;Q08289-7;Q08289-5;Q5QJ99;Q5VVH1;A6PVM7;Q6TME1;Q08289-3;A6PVM8;Q6TME0;Q08289-2;Q5VWD7;Q08289-6;Q5VWD8;A6PVM6;Q5UM67;Q5UM68	ENSG00000165995;ENSG00000165995;ENSG00000165995;ENSG00000165995;ENSG00000165995;ENSG00000165995;ENSG00000165995;ENSG00000165995;ENSG00000165995;ENSG00000165995	PF00774;PF00018;PF00774;PF00018;PF00774;PF00018;PF00774;PF00018;PF00774;PF00018;PF00774;PF00018;PF00774;PF00018;PF00774;PF00018;PF00774;PF00018;PF00774	Ca_channel_B;SH3_1;Ca_channel_B;SH3_1;Ca_channel_B;SH3_1;Ca_channel_B;SH3_1;Ca_channel_B;SH3_1;Ca_channel_B;SH3_1;Ca_channel_B;SH3_1;Ca_channel_B;SH3_1;Ca_channel_B;SH3_1;Ca_channel_B	Dihydropyridine sensitive L-type calcium channel (Beta subunit);SH3 domain;Dihydropyridine sensitive L-type calcium channel (Beta subunit);SH3 domain;Dihydropyridine sensitive L-type calcium channel (Beta subunit);SH3 domain;Dihydropyridine sensitive L-ty	GO:0005886;GO:0005887;GO:0005891;GO:0016020;GO:0016021;GO:0031224;GO:0031226;GO:0032991;GO:0034702;GO:0034703;GO:0034704;GO:0043234;GO:0044425;GO:0044459;GO:0044464;GO:0005886;GO:0005887;GO:0005891;GO:0016020;GO:0016021;GO:0031224;GO:0031226;GO:0032991;GO	plasma membrane;integral to plasma membrane;voltage-gated calcium channel complex;membrane;integral to membrane;intrinsic to membrane;intrinsic to plasma membrane;macromolecular complex;ion channel complex;cation channel complex;calcium channel complex;pr	GO:0005215;GO:0005216;GO:0005244;GO:0005245;GO:0005261;GO:0005262;GO:0005488;GO:0005509;GO:0008324;GO:0015075;GO:0015267;GO:0022803;GO:0022832;GO:0022836;GO:0022838;GO:0022843;GO:0022857;GO:0022891;GO:0022892;GO:0043167;GO:0043169;GO:0046872;GO:0046873;GO	transporter activity;ion channel activity;voltage-gated ion channel activity;voltage-gated calcium channel activity;cation channel activity;calcium channel activity;binding;calcium ion binding;cation transmembrane transporter activity;ion transmembrane tr	GO:0006810;GO:0006811;GO:0006812;GO:0006816;GO:0007528;GO:0009987;GO:0015674;GO:0016043;GO:0030001;GO:0032502;GO:0043062;GO:0048532;GO:0050808;GO:0051234;GO:0006810;GO:0006811;GO:0006812;GO:0006816;GO:0007528;GO:0009987;GO:0015674;GO:0016043;GO:0030001;GO	transport;ion transport;cation transport;calcium ion transport;neuromuscular junction development;cellular process;di-, tri-valent inorganic cation transport;cellular component organization;metal ion transport;developmental process;extracellular structure	hsa:783	ko04010	MAPK signaling pathway	0.988593	T	GLSRQETFDSETQ	63.67	83.047	_QET(ph)FDSETQESR_	QET(0.989)FDS(0.011)ETQESR	2	768.796	0.1309	220910	220910	0
S464	IPI00409607;IPI00642366	IPI00409607	Calmodulin-regulated spectrin-associated protein 1-like protein 1;Calmodulin-regulated spectrin-associated protein 1-like protein 1	CAMSAP1L1;KIAA1078;CAMSAP1L1;KIAA1078	Q5T1K0;Q6PGN8;Q96FB3;Q9UG20;Q9UPS4;Q08AD1;Q5T1K1	ENSG00000118200;ENSG00000118200	PF08683;PF08683	DUF1781;DUF1781	Protein of unknown function (DUF1781);Protein of unknown function (DUF1781)							hsa:23271;hsa:23271			0.993898	S	GITRSISNEGLTL	31.94	104.41	_SIS(ph)NEGLTLNNSHVSK_	S(0.006)IS(0.994)NEGLTLNNSHVSK	3	593.947	0.54388	1343700	459070	884620
S337	IPI00015618	IPI00015618	Coiled-coil domain-containing protein 49	CCDC49	Q9NXE8-1;Q9NXE8	ENSG00000108296	PF10197	Cir_N	N-terminal domain of CBF1 interacting co-repressor CIR							hsa:54883			1	S	GYTRKLSAEELER	28.76	104.43	_KLS(ph)AEELER_	KLS(1)AEELER	2	577.776	0.051159	529970	435090	94879
S240	IPI00000634;IPI00871951;IPI00807498	IPI00000634	Coiled-coil domain-containing protein 6;Protein H4;Papillary thyroid carcinoma-encoded protein;Coiled-coil domain containing 6 (Coiled-coil domain containing 6, isoform CRA_a) (cDNA FLJ75411, highly similar to Homo sapiens coiled-coil domain containing 6,	CCDC6;D10S170;TST1;CCDC6;hCG_2024505;CCDC6	Q16204;Q6GSG7;Q05CP8	ENSG00000108091;ENSG00000108091;ENSG00000108091	PF09755;PF09755;PF09755	DUF2046;DUF2046;DUF2046	Uncharacterized conserved protein H4 (DUF2046);Uncharacterized conserved protein H4 (DUF2046);Uncharacterized conserved protein H4 (DUF2046)	GO:0005737;GO:0005856;GO:0043226;GO:0043228;GO:0043229;GO:0043232;GO:0044424;GO:0044464	cytoplasm;cytoskeleton;organelle;non-membrane-bounded organelle;intracellular organelle;intracellular non-membrane-bounded organelle;intracellular part;cell part	GO:0005198;GO:0005200;GO:0005488;GO:0005515;GO:0017124;GO:0019904	structural molecule activity;structural constituent of cytoskeleton;binding;protein binding;SH3 domain binding;protein domain specific binding			hsa:8030	ko05216	Thyroid cancer	1	S	KLDQPVSAPPSPR	19.91	135.71	_LDQPVS(ph)APPS(ph)PR_	LDQPVS(1)APPS(1)PR	2	712.305	-0.14582	306660	156140	0
S244	IPI00000634;IPI00871951;IPI00807498	IPI00000634	Coiled-coil domain-containing protein 6;Protein H4;Papillary thyroid carcinoma-encoded protein;Coiled-coil domain containing 6 (Coiled-coil domain containing 6, isoform CRA_a) (cDNA FLJ75411, highly similar to Homo sapiens coiled-coil domain containing 6,	CCDC6;D10S170;TST1;CCDC6;hCG_2024505;CCDC6	Q16204;Q6GSG7;Q05CP8	ENSG00000108091;ENSG00000108091;ENSG00000108091	PF09755;PF09755;PF09755	DUF2046;DUF2046;DUF2046	Uncharacterized conserved protein H4 (DUF2046);Uncharacterized conserved protein H4 (DUF2046);Uncharacterized conserved protein H4 (DUF2046)	GO:0005737;GO:0005856;GO:0043226;GO:0043228;GO:0043229;GO:0043232;GO:0044424;GO:0044464	cytoplasm;cytoskeleton;organelle;non-membrane-bounded organelle;intracellular organelle;intracellular non-membrane-bounded organelle;intracellular part;cell part	GO:0005198;GO:0005200;GO:0005488;GO:0005515;GO:0017124;GO:0019904	structural molecule activity;structural constituent of cytoskeleton;binding;protein binding;SH3 domain binding;protein domain specific binding			hsa:8030	ko05216	Thyroid cancer	1	S	PVSAPPSPRDISM	19.91	135.71	_LDQPVS(ph)APPS(ph)PR_	LDQPVS(1)APPS(1)PR	2	712.305	-0.14582	306660	156140	0
S5	IPI00297779	IPI00297779	T-complex protein 1 subunit beta;CCT-beta	CCT2;99D8.1;CCTB	P78371;A8K402;Q9H369	ENSG00000166226	PF00118	Cpn60_TCP1	TCP-1/cpn60 chaperonin family	GO:0005634;GO:0005730;GO:0005737;GO:0005829;GO:0005832;GO:0032991;GO:0043226;GO:0043227;GO:0043228;GO:0043229;GO:0043231;GO:0043232;GO:0043234;GO:0044422;GO:0044424;GO:0044428;GO:0044444;GO:0044445;GO:0044446;GO:0044464	nucleus;nucleolus;cytoplasm;cytosol;chaperonin-containing T-complex;macromolecular complex;organelle;membrane-bounded organelle;non-membrane-bounded organelle;intracellular organelle;intracellular membrane-bounded organelle;intracellular non-membrane-boun	GO:0000166;GO:0005488;GO:0005515;GO:0005524;GO:0017076;GO:0030554;GO:0032553;GO:0032555;GO:0032559;GO:0051082	nucleotide binding;binding;protein binding;ATP binding;purine nucleotide binding;adenyl nucleotide binding;ribonucleotide binding;purine ribonucleotide binding;adenyl ribonucleotide binding;unfolded protein binding	GO:0006457;GO:0008152;GO:0009987;GO:0019538;GO:0043170;GO:0044237;GO:0044238;GO:0044260;GO:0044267	protein folding;metabolic process;cellular process;protein metabolic process;macromolecule metabolic process;cellular metabolic process;primary metabolic process;cellular macromolecule metabolic process;cellular protein metabolic process	hsa:10576			0.926108	S	__MASLSLAPVNI	31.95	104.52	_(ac)ASLS(ph)LAPVNIFK_	AS(0.074)LS(0.926)LAPVNIFK	2	691.36	0.56872	338940	0	338940
S46	IPI00006103	IPI00006103	CD2 antigen cytoplasmic tail-binding protein 2;CD2 cytoplasmic domain-binding protein;CD2 tail-binding protein	CD2BP2;KIAA1178	O95400;Q5QTR6	ENSG00000169217	PF02213	GYF	GYF domain	GO:0005737;GO:0044424;GO:0044464	cytoplasm;intracellular part;cell part	GO:0005488;GO:0005515	binding;protein binding	GO:0000375;GO:0000377;GO:0000398;GO:0006139;GO:0006396;GO:0006397;GO:0008152;GO:0008380;GO:0009987;GO:0016070;GO:0016071;GO:0034960;GO:0043170;GO:0043283;GO:0044237;GO:0044238;GO:0044260	RNA splicing, via transesterification reactions;RNA splicing, via transesterification reactions with bulged adenosine as nucleophile;nuclear mRNA splicing, via spliceosome;nucleobase, nucleoside, nucleotide and nucleic acid metabolic process;RNA processin	hsa:10421			0.993002	S	RFKGKHSLDSDEE	13.59	70.019	_HS(ph)LDSDEEEDDDDGGSSK_	HS(0.993)LDS(0.007)DEEEDDDDGGSSK	3	672.899	0.58179	383910	196470	0
S49	IPI00006103	IPI00006103	CD2 antigen cytoplasmic tail-binding protein 2;CD2 cytoplasmic domain-binding protein;CD2 tail-binding protein	CD2BP2;KIAA1178	O95400;Q5QTR6	ENSG00000169217	PF02213	GYF	GYF domain	GO:0005737;GO:0044424;GO:0044464	cytoplasm;intracellular part;cell part	GO:0005488;GO:0005515	binding;protein binding	GO:0000375;GO:0000377;GO:0000398;GO:0006139;GO:0006396;GO:0006397;GO:0008152;GO:0008380;GO:0009987;GO:0016070;GO:0016071;GO:0034960;GO:0043170;GO:0043283;GO:0044237;GO:0044238;GO:0044260	RNA splicing, via transesterification reactions;RNA splicing, via transesterification reactions with bulged adenosine as nucleophile;nuclear mRNA splicing, via spliceosome;nucleobase, nucleoside, nucleotide and nucleic acid metabolic process;RNA processin	hsa:10421			0.499696	S	GKHSLDSDEEEDD	13.59	70.019	_HS(ph)LDSDEEEDDDDGGSSK_	HS(0.5)LDS(0.5)DEEEDDDDGGSSK	3	672.899	0.11568	383910	196470	0
S214	IPI00026689;IPI00073536	IPI00026689	Cell division control protein 2 homolog;p34 protein kinase;Cyclin-dependent kinase 1;Cell division control protein 2 homolog;p34 protein kinase;Cyclin-dependent kinase 1	CDC2;CDC2	P06493-1;P06493;A8K7C4;Q3B785;Q5H9N4;P06493-2	ENSG00000170312;ENSG00000170312	PF00069;PF00069	Pkinase;Pkinase	Protein kinase domain;Protein kinase domain	GO:0005634;GO:0005654;GO:0005737;GO:0005829;GO:0005874;GO:0005876;GO:0030496;GO:0043226;GO:0043227;GO:0043229;GO:0043231;GO:0044422;GO:0044424;GO:0044428;GO:0044430;GO:0044444;GO:0044446;GO:0044464;GO:0005634;GO:0005654;GO:0005737;GO:0005829;GO:0005874;GO	nucleus;nucleoplasm;cytoplasm;cytosol;microtubule;spindle microtubule;midbody;organelle;membrane-bounded organelle;intracellular organelle;intracellular membrane-bounded organelle;organelle part;intracellular part;nuclear part;cytoskeletal part;cytoplasmi	GO:0000166;GO:0003824;GO:0004672;GO:0004674;GO:0004693;GO:0005488;GO:0005515;GO:0005524;GO:0008353;GO:0016301;GO:0016740;GO:0016772;GO:0016773;GO:0017076;GO:0030554;GO:0032553;GO:0032555;GO:0032559;GO:0000166;GO:0003824;GO:0004672;GO:0004674;GO:0004693;GO	nucleotide binding;catalytic activity;protein kinase activity;protein serine/threonine kinase activity;cyclin-dependent protein kinase activity;binding;protein binding;ATP binding;RNA polymerase subunit kinase activity;kinase activity;transferase activity	GO:0006464;GO:0006468;GO:0006508;GO:0006511;GO:0006793;GO:0006796;GO:0006916;GO:0007049;GO:0007067;GO:0008152;GO:0009056;GO:0009057;GO:0009987;GO:0010498;GO:0016310;GO:0019538;GO:0019941;GO:0022402;GO:0022403;GO:0030163;GO:0031145;GO:0042981;GO:0043066;GO	protein modification process;protein amino acid phosphorylation;proteolysis;ubiquitin-dependent protein catabolic process;phosphorus metabolic process;phosphate metabolic process;anti-apoptosis;cell cycle;mitosis;metabolic process;catabolic process;macrom	hsa:983;hsa:983	ko04110;ko04115;ko04540;ko04914	Cell cycle;p53 signaling pathway;Gap junction;Progesterone-mediated oocyte maturation	1	S	PLFHGDSEIDQLF	28.38	82.295	_KPLFHGDS(ph)EIDQLFR_	KPLFHGDS(1)EIDQLFR	3	627.968	0.20404	331630	0	331630
S437	IPI00456970;IPI00029162	IPI00456970	Cell division cycle 2-like protein kinase 5;CDC2-related protein kinase 5;Cholinesterase-related cell division controller;Cell division cycle 2-like protein kinase 5;CDC2-related protein kinase 5;Cholinesterase-related cell division controller	CDC2L5;CDC2L;CHED;KIAA1791;CDC2L5;CDC2L;CHED;KIAA1791	Q14004-1;Q14004;Q14004-2;Q53G78	ENSG00000065883;ENSG00000065883	PF00069;PF00069	Pkinase;Pkinase	Protein kinase domain;Protein kinase domain			GO:0000166;GO:0003824;GO:0004672;GO:0004674;GO:0004693;GO:0005488;GO:0005524;GO:0016301;GO:0016740;GO:0016772;GO:0016773;GO:0017076;GO:0030554;GO:0032553;GO:0032555;GO:0032559;GO:0000166;GO:0003824;GO:0004672;GO:0004674;GO:0004693;GO:0005488;GO:0005524;GO	nucleotide binding;catalytic activity;protein kinase activity;protein serine/threonine kinase activity;cyclin-dependent protein kinase activity;binding;ATP binding;kinase activity;transferase activity;transferase activity, transferring phosphorus-containi	GO:0006464;GO:0006468;GO:0006793;GO:0006796;GO:0007088;GO:0007275;GO:0007346;GO:0008152;GO:0008284;GO:0009987;GO:0010564;GO:0016310;GO:0019538;GO:0032501;GO:0032502;GO:0042127;GO:0043170;GO:0043283;GO:0043412;GO:0043687;GO:0044237;GO:0044238;GO:0044260;GO	protein modification process;protein amino acid phosphorylation;phosphorus metabolic process;phosphate metabolic process;regulation of mitosis;multicellular organismal development;regulation of mitotic cell cycle;metabolic process;positive regulation of c	hsa:8621;hsa:8621			0.997107	S	SRSRHSSISPSTL	15.95	83.047	_HSS(ph)ISPSTLTLK_	HS(0.001)S(0.997)IS(0.001)PSTLTLK	2	675.837	-0.29538	252940	175910	77025
S347	IPI00647185;IPI00186194;IPI00871460;IPI00477477	IPI00647185	Centrosomal protein of 170 kDa;KARP-1-binding protein;KARP1-binding protein;Centrosomal protein of 170 kDa;KARP-1-binding protein;KARP1-binding protein;Centrosomal protein of 170 kDa;KARP-1-binding protein;KARP1-binding protein	CEP170;FAM68A;KAB;KIAA0470;CEP170;FAM68A;KAB;KIAA0470;CEP170;FAM68A;KAB;KIAA0470	Q5SW80;Q5SW79-1;Q5SW79;Q5SW79-3;A6H8X9;Q5SW79-2;Q6AZE1;Q9NSN9	ENSG00000143702;ENSG00000143702;ENSG00000143702	PF00498;PF00498;PF00498	FHA;FHA;FHA	FHA domain;FHA domain;FHA domain	GO:0005737;GO:0005856;GO:0005874;GO:0043226;GO:0043228;GO:0043229;GO:0043232;GO:0044422;GO:0044424;GO:0044430;GO:0044446;GO:0044464;GO:0005737;GO:0005856;GO:0005874;GO:0043226;GO:0043228;GO:0043229;GO:0043232;GO:0044422;GO:0044424;GO:0044430;GO:0044446;GO	cytoplasm;cytoskeleton;microtubule;organelle;non-membrane-bounded organelle;intracellular organelle;intracellular non-membrane-bounded organelle;organelle part;intracellular part;cytoskeletal part;intracellular organelle part;cell part;cytoplasm;cytoskele					hsa:9859;hsa:9859;hsa:9859			0.495625	S	HDDGTQSDSENAG	36.62	95.814	_HDDGT(ph)QSDSENAGAHR_	HDDGT(0.496)QS(0.496)DS(0.009)ENAGAHR	3	592.89	-0.27465	210510	11522	0
T345	IPI00647185;IPI00186194;IPI00871460;IPI00477477	IPI00647185	Centrosomal protein of 170 kDa;KARP-1-binding protein;KARP1-binding protein;Centrosomal protein of 170 kDa;KARP-1-binding protein;KARP1-binding protein;Centrosomal protein of 170 kDa;KARP-1-binding protein;KARP1-binding protein	CEP170;FAM68A;KAB;KIAA0470;CEP170;FAM68A;KAB;KIAA0470;CEP170;FAM68A;KAB;KIAA0470	Q5SW80;Q5SW79-1;Q5SW79;Q5SW79-3;A6H8X9;Q5SW79-2;Q6AZE1;Q9NSN9	ENSG00000143702;ENSG00000143702;ENSG00000143702	PF00498;PF00498;PF00498	FHA;FHA;FHA	FHA domain;FHA domain;FHA domain	GO:0005737;GO:0005856;GO:0005874;GO:0043226;GO:0043228;GO:0043229;GO:0043232;GO:0044422;GO:0044424;GO:0044430;GO:0044446;GO:0044464;GO:0005737;GO:0005856;GO:0005874;GO:0043226;GO:0043228;GO:0043229;GO:0043232;GO:0044422;GO:0044424;GO:0044430;GO:0044446;GO	cytoplasm;cytoskeleton;microtubule;organelle;non-membrane-bounded organelle;intracellular organelle;intracellular non-membrane-bounded organelle;organelle part;intracellular part;cytoskeletal part;intracellular organelle part;cell part;cytoplasm;cytoskele					hsa:9859;hsa:9859;hsa:9859			0.495625	T	NKHDDGTQSDSEN	36.62	95.814	_HDDGT(ph)QSDSENAGAHR_	HDDGT(0.496)QS(0.496)DS(0.009)ENAGAHR	3	592.89	-0.27465	210510	11522	0
T1227	IPI00794880	IPI00794880	Chromodomain-helicase-DNA-binding protein 7;ATP-dependent helicase CHD7	CHD7;KIAA1416	Q9P2D1-1;Q9P2D1;Q6ZWF9	ENSG00000171316	PF00385;PF00271;PF00176;PF07533	Chromo;Helicase_C;SNF2_N;BRK	'chromo' (CHRromatin Organisation MOdifier) domain;Helicase conserved C-terminal domain;SNF2 family N-terminal domain;BRK domain	GO:0000785;GO:0005634;GO:0043226;GO:0043227;GO:0043229;GO:0043231;GO:0044422;GO:0044424;GO:0044427;GO:0044446;GO:0044464	chromatin;nucleus;organelle;membrane-bounded organelle;intracellular organelle;intracellular membrane-bounded organelle;organelle part;intracellular part;chromosomal part;intracellular organelle part;cell part	GO:0000166;GO:0003676;GO:0003677;GO:0003682;GO:0003824;GO:0004386;GO:0005488;GO:0005524;GO:0016462;GO:0016787;GO:0016817;GO:0016818;GO:0017076;GO:0017111;GO:0030554;GO:0032553;GO:0032555;GO:0032559	nucleotide binding;nucleic acid binding;DNA binding;chromatin binding;catalytic activity;helicase activity;binding;ATP binding;pyrophosphatase activity;hydrolase activity;hydrolase activity, acting on acid anhydrides;hydrolase activity, acting on acid anh	GO:0001501;GO:0001568;GO:0001654;GO:0001701;GO:0001775;GO:0001944;GO:0002376;GO:0002521;GO:0002791;GO:0003007;GO:0003008;GO:0003013;GO:0006139;GO:0006325;GO:0006333;GO:0006350;GO:0006355;GO:0006996;GO:0007417;GO:0007423;GO:0007507;GO:0007512;GO:0007600;GO	skeletal development;blood vessel development;eye development;in utero embryonic development;cell activation;vasculature development;immune system process;leukocyte differentiation;regulation of peptide secretion;heart morphogenesis;system process;circula	hsa:55636			1	T	ILEKNFTFLSKGG	17.3	142.72	_NFT(ph)FLSK_	NFT(1)FLSK	2	468.715	-0.030072	274820	0	274820
T72	IPI00719073	IPI00719073	Chromodomain-helicase-DNA-binding protein 8;ATP-dependent helicase CHD8;Helicase with SNF2 domain 1	CHD8;HELSNF1;KIAA1564	Q9HCK8-2;Q9HCK8	ENSG00000100888	PF00385;PF00271;PF00176;PF07533	Chromo;Helicase_C;SNF2_N;BRK	'chromo' (CHRromatin Organisation MOdifier) domain;Helicase conserved C-terminal domain;SNF2 family N-terminal domain;BRK domain	GO:0000785;GO:0005634;GO:0043226;GO:0043227;GO:0043229;GO:0043231;GO:0044422;GO:0044424;GO:0044427;GO:0044446;GO:0044464	chromatin;nucleus;organelle;membrane-bounded organelle;intracellular organelle;intracellular membrane-bounded organelle;organelle part;intracellular part;chromosomal part;intracellular organelle part;cell part	GO:0000166;GO:0003676;GO:0003677;GO:0003682;GO:0003824;GO:0004386;GO:0005488;GO:0005515;GO:0005524;GO:0016462;GO:0016787;GO:0016817;GO:0016818;GO:0017076;GO:0017111;GO:0030528;GO:0030554;GO:0032553;GO:0032555;GO:0032559	nucleotide binding;nucleic acid binding;DNA binding;chromatin binding;catalytic activity;helicase activity;binding;protein binding;ATP binding;pyrophosphatase activity;hydrolase activity;hydrolase activity, acting on acid anhydrides;hydrolase activity, ac	GO:0006139;GO:0006325;GO:0006333;GO:0006350;GO:0006355;GO:0006996;GO:0008152;GO:0009058;GO:0009059;GO:0009889;GO:0009987;GO:0010468;GO:0010556;GO:0016043;GO:0016568;GO:0019219;GO:0019222;GO:0031323;GO:0032502;GO:0034645;GO:0034960;GO:0034961;GO:0043170;GO	nucleobase, nucleoside, nucleotide and nucleic acid metabolic process;establishment or maintenance of chromatin architecture;chromatin assembly or disassembly;transcription;regulation of transcription, DNA-dependent;organelle organization;metabolic proces	hsa:57680	ko04310	Wnt signaling pathway	0.957341	T	TFTKVLTGTPLRP	26.65	85.75	_VLT(ph)GTPLRPGVSIVSGNTVLAAK_	VLT(0.957)GT(0.043)PLRPGVSIVSGNTVLAAK	3	777.433	0.20442	615570	66607	548960
S1405	IPI00719073;IPI00398992	IPI00719073	Chromodomain-helicase-DNA-binding protein 8;ATP-dependent helicase CHD8;Helicase with SNF2 domain 1;Chromodomain-helicase-DNA-binding protein 8;ATP-dependent helicase CHD8;Helicase with SNF2 domain 1	CHD8;HELSNF1;KIAA1564;CHD8;HELSNF1;KIAA1564	Q9HCK8-2;Q9HCK8;Q9HCK8-1;Q4G0D8;Q6DKH9;Q6P440;Q6ZNL7	ENSG00000100888;ENSG00000100888	PF00385;PF00271;PF00176;PF07533;PF00385;PF00271;PF00176;PF07533	Chromo;Helicase_C;SNF2_N;BRK;Chromo;Helicase_C;SNF2_N;BRK	'chromo' (CHRromatin Organisation MOdifier) domain;Helicase conserved C-terminal domain;SNF2 family N-terminal domain;BRK domain;'chromo' (CHRromatin Organisation MOdifier) domain;Helicase conserved C-terminal domain;SNF2 family N-terminal domain;BRK doma	GO:0000785;GO:0005634;GO:0043226;GO:0043227;GO:0043229;GO:0043231;GO:0044422;GO:0044424;GO:0044427;GO:0044446;GO:0044464;GO:0000785;GO:0005634;GO:0043226;GO:0043227;GO:0043229;GO:0043231;GO:0044422;GO:0044424;GO:0044427;GO:0044446;GO:0044464	chromatin;nucleus;organelle;membrane-bounded organelle;intracellular organelle;intracellular membrane-bounded organelle;organelle part;intracellular part;chromosomal part;intracellular organelle part;cell part;chromatin;nucleus;organelle;membrane-bounded	GO:0000166;GO:0003676;GO:0003677;GO:0003682;GO:0003824;GO:0004386;GO:0005488;GO:0005515;GO:0005524;GO:0016462;GO:0016787;GO:0016817;GO:0016818;GO:0017076;GO:0017111;GO:0030528;GO:0030554;GO:0032553;GO:0032555;GO:0032559;GO:0000166;GO:0003676;GO:0003677;GO	nucleotide binding;nucleic acid binding;DNA binding;chromatin binding;catalytic activity;helicase activity;binding;protein binding;ATP binding;pyrophosphatase activity;hydrolase activity;hydrolase activity, acting on acid anhydrides;hydrolase activity, ac	GO:0006139;GO:0006325;GO:0006333;GO:0006350;GO:0006355;GO:0006996;GO:0008152;GO:0009058;GO:0009059;GO:0009889;GO:0009987;GO:0010468;GO:0010556;GO:0016043;GO:0016568;GO:0019219;GO:0019222;GO:0031323;GO:0032502;GO:0034645;GO:0034960;GO:0034961;GO:0043170;GO	nucleobase, nucleoside, nucleotide and nucleic acid metabolic process;establishment or maintenance of chromatin architecture;chromatin assembly or disassembly;transcription;regulation of transcription, DNA-dependent;organelle organization;metabolic proces	hsa:57680;hsa:57680	ko04310	Wnt signaling pathway	0.990266	S	KGKKVKSQSTFDI	28.42	111.07	_S(ph)QSTFDIHK_	S(0.99)QS(0.009)T(0.001)FDIHK	2	571.748	-0.084459	1880000	875120	1004900
S1407	IPI00719073;IPI00398992	IPI00719073	Chromodomain-helicase-DNA-binding protein 8;ATP-dependent helicase CHD8;Helicase with SNF2 domain 1;Chromodomain-helicase-DNA-binding protein 8;ATP-dependent helicase CHD8;Helicase with SNF2 domain 1	CHD8;HELSNF1;KIAA1564;CHD8;HELSNF1;KIAA1564	Q9HCK8-2;Q9HCK8;Q9HCK8-1;Q4G0D8;Q6DKH9;Q6P440;Q6ZNL7	ENSG00000100888;ENSG00000100888	PF00385;PF00271;PF00176;PF07533;PF00385;PF00271;PF00176;PF07533	Chromo;Helicase_C;SNF2_N;BRK;Chromo;Helicase_C;SNF2_N;BRK	'chromo' (CHRromatin Organisation MOdifier) domain;Helicase conserved C-terminal domain;SNF2 family N-terminal domain;BRK domain;'chromo' (CHRromatin Organisation MOdifier) domain;Helicase conserved C-terminal domain;SNF2 family N-terminal domain;BRK doma	GO:0000785;GO:0005634;GO:0043226;GO:0043227;GO:0043229;GO:0043231;GO:0044422;GO:0044424;GO:0044427;GO:0044446;GO:0044464;GO:0000785;GO:0005634;GO:0043226;GO:0043227;GO:0043229;GO:0043231;GO:0044422;GO:0044424;GO:0044427;GO:0044446;GO:0044464	chromatin;nucleus;organelle;membrane-bounded organelle;intracellular organelle;intracellular membrane-bounded organelle;organelle part;intracellular part;chromosomal part;intracellular organelle part;cell part;chromatin;nucleus;organelle;membrane-bounded	GO:0000166;GO:0003676;GO:0003677;GO:0003682;GO:0003824;GO:0004386;GO:0005488;GO:0005515;GO:0005524;GO:0016462;GO:0016787;GO:0016817;GO:0016818;GO:0017076;GO:0017111;GO:0030528;GO:0030554;GO:0032553;GO:0032555;GO:0032559;GO:0000166;GO:0003676;GO:0003677;GO	nucleotide binding;nucleic acid binding;DNA binding;chromatin binding;catalytic activity;helicase activity;binding;protein binding;ATP binding;pyrophosphatase activity;hydrolase activity;hydrolase activity, acting on acid anhydrides;hydrolase activity, ac	GO:0006139;GO:0006325;GO:0006333;GO:0006350;GO:0006355;GO:0006996;GO:0008152;GO:0009058;GO:0009059;GO:0009889;GO:0009987;GO:0010468;GO:0010556;GO:0016043;GO:0016568;GO:0019219;GO:0019222;GO:0031323;GO:0032502;GO:0034645;GO:0034960;GO:0034961;GO:0043170;GO	nucleobase, nucleoside, nucleotide and nucleic acid metabolic process;establishment or maintenance of chromatin architecture;chromatin assembly or disassembly;transcription;regulation of transcription, DNA-dependent;organelle organization;metabolic proces	hsa:57680;hsa:57680	ko04310	Wnt signaling pathway	0.986463	S	KKVKSQSTFDIHK	28.42	111.07	_VKSQS(ph)TFDIHK_	VKS(0.013)QS(0.986)TFDIHK	3	457.222	-0.34789	1880000	875120	1004900
S316	IPI00023664	IPI00023664	Serine/threonine-protein kinase Chk1	CHEK1;CHK1	O14757;A8K934;Q6W8P8	ENSG00000149554	PF00069	Pkinase	Protein kinase domain	GO:0000228;GO:0000793;GO:0000794;GO:0005634;GO:0005654;GO:0005657;GO:0005694;GO:0005737;GO:0043226;GO:0043227;GO:0043228;GO:0043229;GO:0043231;GO:0043232;GO:0044422;GO:0044424;GO:0044427;GO:0044428;GO:0044446;GO:0044464	nuclear chromosome;condensed chromosome;condensed nuclear chromosome;nucleus;nucleoplasm;replication fork;chromosome;cytoplasm;organelle;membrane-bounded organelle;non-membrane-bounded organelle;intracellular organelle;intracellular membrane-bounded organ	GO:0000166;GO:0003824;GO:0004672;GO:0004674;GO:0005488;GO:0005515;GO:0005524;GO:0016301;GO:0016740;GO:0016772;GO:0016773;GO:0017076;GO:0030554;GO:0032553;GO:0032555;GO:0032559	nucleotide binding;catalytic activity;protein kinase activity;protein serine/threonine kinase activity;binding;protein binding;ATP binding;kinase activity;transferase activity;transferase activity, transferring phosphorus-containing groups;phosphotransfer	GO:0000003;GO:0000075;GO:0000077;GO:0000079;GO:0000086;GO:0006139;GO:0006259;GO:0006260;GO:0006281;GO:0006310;GO:0006464;GO:0006468;GO:0006793;GO:0006796;GO:0006950;GO:0006974;GO:0007049;GO:0007131;GO:0007154;GO:0007165;GO:0007242;GO:0007276;GO:0008152;GO	reproduction;cell cycle checkpoint;DNA damage checkpoint;regulation of cyclin-dependent protein kinase activity;G2/M transition of mitotic cell cycle;nucleobase, nucleoside, nucleotide and nucleic acid metabolic process;DNA metabolic process;DNA replicati	hsa:1111	ko04110;ko04111;ko04115	Cell cycle;Cell cycle - yeast;p53 signaling pathway	0.999858	S	ENVKYSSSQPEPR	29.36	130.93	_YSS(ph)SQPEPR_	YSS(1)SQPEPR	2	565.729	-0.25662	6532400	2437000	4095400
S317	IPI00023664	IPI00023664	Serine/threonine-protein kinase Chk1	CHEK1;CHK1	O14757;A8K934;Q6W8P8	ENSG00000149554	PF00069	Pkinase	Protein kinase domain	GO:0000228;GO:0000793;GO:0000794;GO:0005634;GO:0005654;GO:0005657;GO:0005694;GO:0005737;GO:0043226;GO:0043227;GO:0043228;GO:0043229;GO:0043231;GO:0043232;GO:0044422;GO:0044424;GO:0044427;GO:0044428;GO:0044446;GO:0044464	nuclear chromosome;condensed chromosome;condensed nuclear chromosome;nucleus;nucleoplasm;replication fork;chromosome;cytoplasm;organelle;membrane-bounded organelle;non-membrane-bounded organelle;intracellular organelle;intracellular membrane-bounded organ	GO:0000166;GO:0003824;GO:0004672;GO:0004674;GO:0005488;GO:0005515;GO:0005524;GO:0016301;GO:0016740;GO:0016772;GO:0016773;GO:0017076;GO:0030554;GO:0032553;GO:0032555;GO:0032559	nucleotide binding;catalytic activity;protein kinase activity;protein serine/threonine kinase activity;binding;protein binding;ATP binding;kinase activity;transferase activity;transferase activity, transferring phosphorus-containing groups;phosphotransfer	GO:0000003;GO:0000075;GO:0000077;GO:0000079;GO:0000086;GO:0006139;GO:0006259;GO:0006260;GO:0006281;GO:0006310;GO:0006464;GO:0006468;GO:0006793;GO:0006796;GO:0006950;GO:0006974;GO:0007049;GO:0007131;GO:0007154;GO:0007165;GO:0007242;GO:0007276;GO:0008152;GO	reproduction;cell cycle checkpoint;DNA damage checkpoint;regulation of cyclin-dependent protein kinase activity;G2/M transition of mitotic cell cycle;nucleobase, nucleoside, nucleotide and nucleic acid metabolic process;DNA metabolic process;DNA replicati	hsa:1111	ko04110;ko04111;ko04115	Cell cycle;Cell cycle - yeast;p53 signaling pathway	0.962815	S	NVKYSSSQPEPRT	29.36	130.93	_YSSS(ph)QPEPR_	YS(0.001)S(0.036)S(0.963)QPEPR	2	565.729	0.21733	6532400	2437000	4095400
S467	IPI00023664	IPI00023664	Serine/threonine-protein kinase Chk1	CHEK1;CHK1	O14757;A8K934;Q6W8P8	ENSG00000149554	PF00069	Pkinase	Protein kinase domain	GO:0000228;GO:0000793;GO:0000794;GO:0005634;GO:0005654;GO:0005657;GO:0005694;GO:0005737;GO:0043226;GO:0043227;GO:0043228;GO:0043229;GO:0043231;GO:0043232;GO:0044422;GO:0044424;GO:0044427;GO:0044428;GO:0044446;GO:0044464	nuclear chromosome;condensed chromosome;condensed nuclear chromosome;nucleus;nucleoplasm;replication fork;chromosome;cytoplasm;organelle;membrane-bounded organelle;non-membrane-bounded organelle;intracellular organelle;intracellular membrane-bounded organ	GO:0000166;GO:0003824;GO:0004672;GO:0004674;GO:0005488;GO:0005515;GO:0005524;GO:0016301;GO:0016740;GO:0016772;GO:0016773;GO:0017076;GO:0030554;GO:0032553;GO:0032555;GO:0032559	nucleotide binding;catalytic activity;protein kinase activity;protein serine/threonine kinase activity;binding;protein binding;ATP binding;kinase activity;transferase activity;transferase activity, transferring phosphorus-containing groups;phosphotransfer	GO:0000003;GO:0000075;GO:0000077;GO:0000079;GO:0000086;GO:0006139;GO:0006259;GO:0006260;GO:0006281;GO:0006310;GO:0006464;GO:0006468;GO:0006793;GO:0006796;GO:0006950;GO:0006974;GO:0007049;GO:0007131;GO:0007154;GO:0007165;GO:0007242;GO:0007276;GO:0008152;GO	reproduction;cell cycle checkpoint;DNA damage checkpoint;regulation of cyclin-dependent protein kinase activity;G2/M transition of mitotic cell cycle;nucleobase, nucleoside, nucleotide and nucleic acid metabolic process;DNA metabolic process;DNA replicati	hsa:1111	ko04110;ko04111;ko04115	Cell cycle;Cell cycle - yeast;p53 signaling pathway	0.997764	S	KLIDIVSSQKVWL	51.71	130.93	_LIDIVS(ph)SQK_	LIDIVS(0.998)S(0.002)QK	2	541.778	0.047559	6909800	3338100	3571600
S468	IPI00023664	IPI00023664	Serine/threonine-protein kinase Chk1	CHEK1;CHK1	O14757;A8K934;Q6W8P8	ENSG00000149554	PF00069	Pkinase	Protein kinase domain	GO:0000228;GO:0000793;GO:0000794;GO:0005634;GO:0005654;GO:0005657;GO:0005694;GO:0005737;GO:0043226;GO:0043227;GO:0043228;GO:0043229;GO:0043231;GO:0043232;GO:0044422;GO:0044424;GO:0044427;GO:0044428;GO:0044446;GO:0044464	nuclear chromosome;condensed chromosome;condensed nuclear chromosome;nucleus;nucleoplasm;replication fork;chromosome;cytoplasm;organelle;membrane-bounded organelle;non-membrane-bounded organelle;intracellular organelle;intracellular membrane-bounded organ	GO:0000166;GO:0003824;GO:0004672;GO:0004674;GO:0005488;GO:0005515;GO:0005524;GO:0016301;GO:0016740;GO:0016772;GO:0016773;GO:0017076;GO:0030554;GO:0032553;GO:0032555;GO:0032559	nucleotide binding;catalytic activity;protein kinase activity;protein serine/threonine kinase activity;binding;protein binding;ATP binding;kinase activity;transferase activity;transferase activity, transferring phosphorus-containing groups;phosphotransfer	GO:0000003;GO:0000075;GO:0000077;GO:0000079;GO:0000086;GO:0006139;GO:0006259;GO:0006260;GO:0006281;GO:0006310;GO:0006464;GO:0006468;GO:0006793;GO:0006796;GO:0006950;GO:0006974;GO:0007049;GO:0007131;GO:0007154;GO:0007165;GO:0007242;GO:0007276;GO:0008152;GO	reproduction;cell cycle checkpoint;DNA damage checkpoint;regulation of cyclin-dependent protein kinase activity;G2/M transition of mitotic cell cycle;nucleobase, nucleoside, nucleotide and nucleic acid metabolic process;DNA metabolic process;DNA replicati	hsa:1111	ko04110;ko04111;ko04115	Cell cycle;Cell cycle - yeast;p53 signaling pathway	0.926192	S	LIDIVSSQKVWLP	51.71	130.93	_LIDIVSS(ph)QK_	LIDIVS(0.074)S(0.926)QK	2	541.778	0.34055	6909800	3338100	3571600
S284	IPI00023664	IPI00023664	Serine/threonine-protein kinase Chk1	CHEK1;CHK1	O14757;A8K934;Q6W8P8	ENSG00000149554	PF00069	Pkinase	Protein kinase domain	GO:0000228;GO:0000793;GO:0000794;GO:0005634;GO:0005654;GO:0005657;GO:0005694;GO:0005737;GO:0043226;GO:0043227;GO:0043228;GO:0043229;GO:0043231;GO:0043232;GO:0044422;GO:0044424;GO:0044427;GO:0044428;GO:0044446;GO:0044464	nuclear chromosome;condensed chromosome;condensed nuclear chromosome;nucleus;nucleoplasm;replication fork;chromosome;cytoplasm;organelle;membrane-bounded organelle;non-membrane-bounded organelle;intracellular organelle;intracellular membrane-bounded organ	GO:0000166;GO:0003824;GO:0004672;GO:0004674;GO:0005488;GO:0005515;GO:0005524;GO:0016301;GO:0016740;GO:0016772;GO:0016773;GO:0017076;GO:0030554;GO:0032553;GO:0032555;GO:0032559	nucleotide binding;catalytic activity;protein kinase activity;protein serine/threonine kinase activity;binding;protein binding;ATP binding;kinase activity;transferase activity;transferase activity, transferring phosphorus-containing groups;phosphotransfer	GO:0000003;GO:0000075;GO:0000077;GO:0000079;GO:0000086;GO:0006139;GO:0006259;GO:0006260;GO:0006281;GO:0006310;GO:0006464;GO:0006468;GO:0006793;GO:0006796;GO:0006950;GO:0006974;GO:0007049;GO:0007131;GO:0007154;GO:0007165;GO:0007242;GO:0007276;GO:0008152;GO	reproduction;cell cycle checkpoint;DNA damage checkpoint;regulation of cyclin-dependent protein kinase activity;G2/M transition of mitotic cell cycle;nucleobase, nucleoside, nucleotide and nucleic acid metabolic process;DNA metabolic process;DNA replicati	hsa:1111	ko04110;ko04111;ko04115	Cell cycle;Cell cycle - yeast;p53 signaling pathway	0.92005	S	VTSGGVSESPSGF	68.43	230.22	_VTSGGVS(ph)ESPSGFSK_	VTS(0.006)GGVS(0.92)ES(0.073)PSGFSK	2	753.33	0.48454	12162000	5929600	6232000
S288	IPI00023664	IPI00023664	Serine/threonine-protein kinase Chk1	CHEK1;CHK1	O14757;A8K934;Q6W8P8	ENSG00000149554	PF00069	Pkinase	Protein kinase domain	GO:0000228;GO:0000793;GO:0000794;GO:0005634;GO:0005654;GO:0005657;GO:0005694;GO:0005737;GO:0043226;GO:0043227;GO:0043228;GO:0043229;GO:0043231;GO:0043232;GO:0044422;GO:0044424;GO:0044427;GO:0044428;GO:0044446;GO:0044464	nuclear chromosome;condensed chromosome;condensed nuclear chromosome;nucleus;nucleoplasm;replication fork;chromosome;cytoplasm;organelle;membrane-bounded organelle;non-membrane-bounded organelle;intracellular organelle;intracellular membrane-bounded organ	GO:0000166;GO:0003824;GO:0004672;GO:0004674;GO:0005488;GO:0005515;GO:0005524;GO:0016301;GO:0016740;GO:0016772;GO:0016773;GO:0017076;GO:0030554;GO:0032553;GO:0032555;GO:0032559	nucleotide binding;catalytic activity;protein kinase activity;protein serine/threonine kinase activity;binding;protein binding;ATP binding;kinase activity;transferase activity;transferase activity, transferring phosphorus-containing groups;phosphotransfer	GO:0000003;GO:0000075;GO:0000077;GO:0000079;GO:0000086;GO:0006139;GO:0006259;GO:0006260;GO:0006281;GO:0006310;GO:0006464;GO:0006468;GO:0006793;GO:0006796;GO:0006950;GO:0006974;GO:0007049;GO:0007131;GO:0007154;GO:0007165;GO:0007242;GO:0007276;GO:0008152;GO	reproduction;cell cycle checkpoint;DNA damage checkpoint;regulation of cyclin-dependent protein kinase activity;G2/M transition of mitotic cell cycle;nucleobase, nucleoside, nucleotide and nucleic acid metabolic process;DNA metabolic process;DNA replicati	hsa:1111	ko04110;ko04111;ko04115	Cell cycle;Cell cycle - yeast;p53 signaling pathway	0.995645	S	GVSESPSGFSKHI	68.43	230.22	_VTSGGVSESPS(ph)GFSK_	VTSGGVSES(0.004)PS(0.996)GFSK	2	753.33	0.6919	12162000	5929600	6232000
S291	IPI00023664	IPI00023664	Serine/threonine-protein kinase Chk1	CHEK1;CHK1	O14757;A8K934;Q6W8P8	ENSG00000149554	PF00069	Pkinase	Protein kinase domain	GO:0000228;GO:0000793;GO:0000794;GO:0005634;GO:0005654;GO:0005657;GO:0005694;GO:0005737;GO:0043226;GO:0043227;GO:0043228;GO:0043229;GO:0043231;GO:0043232;GO:0044422;GO:0044424;GO:0044427;GO:0044428;GO:0044446;GO:0044464	nuclear chromosome;condensed chromosome;condensed nuclear chromosome;nucleus;nucleoplasm;replication fork;chromosome;cytoplasm;organelle;membrane-bounded organelle;non-membrane-bounded organelle;intracellular organelle;intracellular membrane-bounded organ	GO:0000166;GO:0003824;GO:0004672;GO:0004674;GO:0005488;GO:0005515;GO:0005524;GO:0016301;GO:0016740;GO:0016772;GO:0016773;GO:0017076;GO:0030554;GO:0032553;GO:0032555;GO:0032559	nucleotide binding;catalytic activity;protein kinase activity;protein serine/threonine kinase activity;binding;protein binding;ATP binding;kinase activity;transferase activity;transferase activity, transferring phosphorus-containing groups;phosphotransfer	GO:0000003;GO:0000075;GO:0000077;GO:0000079;GO:0000086;GO:0006139;GO:0006259;GO:0006260;GO:0006281;GO:0006310;GO:0006464;GO:0006468;GO:0006793;GO:0006796;GO:0006950;GO:0006974;GO:0007049;GO:0007131;GO:0007154;GO:0007165;GO:0007242;GO:0007276;GO:0008152;GO	reproduction;cell cycle checkpoint;DNA damage checkpoint;regulation of cyclin-dependent protein kinase activity;G2/M transition of mitotic cell cycle;nucleobase, nucleoside, nucleotide and nucleic acid metabolic process;DNA metabolic process;DNA replicati	hsa:1111	ko04110;ko04111;ko04115	Cell cycle;Cell cycle - yeast;p53 signaling pathway	1	S	ESPSGFSKHIQSN	68.43	230.22	_VTSGGVSESPSGFS(ph)K_	VTSGGVSESPSGFS(1)K	2	753.33	-0.24254	12162000	5929600	6232000
S193	IPI00013455;IPI00027172;IPI00217113;IPI00384485;IPI00788776;IPI00747225	IPI00013455	CLIP1 protein;CAP-Gly domain-containing linker protein 1;Restin;Cytoplasmic linker protein 170 alpha-2;Reed-Sternberg intermediate filament-associated protein;Cytoplasmic linker protein 1;CAP-Gly domain-containing linker protein 1;Restin;Cytoplasmic linke	CLIP1;CLIP1;CYLN1;RSN;CLIP1;CYLN1;RSN;CLIP1	A0AVD3;O43667;Q17RS4;P30622-1;P30622;Q29RG0;Q6P5Z9;P30622-2;Q86WU4;Q6PIA3;Q59GJ4	ENSG00000130779;ENSG00000130779;ENSG00000130779;ENSG00000130779	PF01302;PF01302;PF01302;PF01302;PF01302	CAP_GLY;CAP_GLY;CAP_GLY;CAP_GLY;CAP_GLY	CAP-Gly domain;CAP-Gly domain;CAP-Gly domain;CAP-Gly domain;CAP-Gly domain	GO:0000776;GO:0005737;GO:0005768;GO:0005856;GO:0005874;GO:0005882;GO:0015630;GO:0032991;GO:0043226;GO:0043227;GO:0043228;GO:0043229;GO:0043231;GO:0043232;GO:0043234;GO:0044422;GO:0044424;GO:0044427;GO:0044430;GO:0044444;GO:0044446;GO:0044464;GO:0000776;GO	kinetochore;cytoplasm;endosome;cytoskeleton;microtubule;intermediate filament;microtubule cytoskeleton;macromolecular complex;organelle;membrane-bounded organelle;non-membrane-bounded organelle;intracellular organelle;intracellular membrane-bounded organe	GO:0003676;GO:0005488;GO:0008270;GO:0043167;GO:0043169;GO:0046872;GO:0046914;GO:0003676;GO:0005488;GO:0005515;GO:0008017;GO:0008092;GO:0008270;GO:0015631;GO:0042802;GO:0042803;GO:0043167;GO:0043169;GO:0046872;GO:0046914;GO:0046983;GO:0003676;GO:0005488;GO	nucleic acid binding;binding;zinc ion binding;ion binding;cation binding;metal ion binding;transition metal ion binding;nucleic acid binding;binding;protein binding;microtubule binding;cytoskeletal protein binding;zinc ion binding;tubulin binding;identica	GO:0007067;GO:0009987;GO:0022402;GO:0022403;GO:0007067;GO:0009987;GO:0022402;GO:0022403	mitosis;cellular process;cell cycle process;cell cycle phase;mitosis;cellular process;cell cycle process;cell cycle phase	hsa:6249;hsa:6249			0.422244	S	NLTKTASESISNL	75.01	121.73	_TAS(ph)ESISNLSEAGSIK_	T(0.155)AS(0.422)ES(0.422)ISNLSEAGSIK	2	837.385	0.18094	595320	142350	205030
S195	IPI00013455;IPI00027172;IPI00217113;IPI00384485;IPI00788776;IPI00747225	IPI00013455	CLIP1 protein;CAP-Gly domain-containing linker protein 1;Restin;Cytoplasmic linker protein 170 alpha-2;Reed-Sternberg intermediate filament-associated protein;Cytoplasmic linker protein 1;CAP-Gly domain-containing linker protein 1;Restin;Cytoplasmic linke	CLIP1;CLIP1;CYLN1;RSN;CLIP1;CYLN1;RSN;CLIP1	A0AVD3;O43667;Q17RS4;P30622-1;P30622;Q29RG0;Q6P5Z9;P30622-2;Q86WU4;Q6PIA3;Q59GJ4	ENSG00000130779;ENSG00000130779;ENSG00000130779;ENSG00000130779	PF01302;PF01302;PF01302;PF01302;PF01302	CAP_GLY;CAP_GLY;CAP_GLY;CAP_GLY;CAP_GLY	CAP-Gly domain;CAP-Gly domain;CAP-Gly domain;CAP-Gly domain;CAP-Gly domain	GO:0000776;GO:0005737;GO:0005768;GO:0005856;GO:0005874;GO:0005882;GO:0015630;GO:0032991;GO:0043226;GO:0043227;GO:0043228;GO:0043229;GO:0043231;GO:0043232;GO:0043234;GO:0044422;GO:0044424;GO:0044427;GO:0044430;GO:0044444;GO:0044446;GO:0044464;GO:0000776;GO	kinetochore;cytoplasm;endosome;cytoskeleton;microtubule;intermediate filament;microtubule cytoskeleton;macromolecular complex;organelle;membrane-bounded organelle;non-membrane-bounded organelle;intracellular organelle;intracellular membrane-bounded organe	GO:0003676;GO:0005488;GO:0008270;GO:0043167;GO:0043169;GO:0046872;GO:0046914;GO:0003676;GO:0005488;GO:0005515;GO:0008017;GO:0008092;GO:0008270;GO:0015631;GO:0042802;GO:0042803;GO:0043167;GO:0043169;GO:0046872;GO:0046914;GO:0046983;GO:0003676;GO:0005488;GO	nucleic acid binding;binding;zinc ion binding;ion binding;cation binding;metal ion binding;transition metal ion binding;nucleic acid binding;binding;protein binding;microtubule binding;cytoskeletal protein binding;zinc ion binding;tubulin binding;identica	GO:0007067;GO:0009987;GO:0022402;GO:0022403;GO:0007067;GO:0009987;GO:0022402;GO:0022403	mitosis;cellular process;cell cycle process;cell cycle phase;mitosis;cellular process;cell cycle process;cell cycle phase	hsa:6249;hsa:6249			0.422244	S	TKTASESISNLSE	75.01	121.73	_TAS(ph)ESISNLSEAGSIK_	T(0.155)AS(0.422)ES(0.422)ISNLSEAGSIK	2	837.385	0.18094	595320	142350	205030
S157	IPI00847415;IPI00556473;IPI00298896;IPI00219341;IPI00219340	IPI00847415	Dual specificity protein kinase CLK3;CDC-like kinase 3;Dual specificity protein kinase CLK3 variant;Dual specificity protein kinase CLK3;CDC-like kinase 3;Dual specificity protein kinase CLK3;CDC-like kinase 3;Dual specificity protein kinase CLK3;CDC-like	CLK3;CLK3;CLK3;CLK3	P49761-4;P49761;Q59FC5;P49761-1;A8K7G8;P49761-3;P49761-2	ENSG00000179335;ENSG00000179335;ENSG00000179335;ENSG00000179335;ENSG00000179335	PF00069;PF00069;PF00069;PF00069;PF00069	Pkinase;Pkinase;Pkinase;Pkinase;Pkinase	Protein kinase domain;Protein kinase domain;Protein kinase domain;Protein kinase domain;Protein kinase domain	GO:0001669;GO:0005634;GO:0005737;GO:0016023;GO:0030141;GO:0031410;GO:0031982;GO:0031988;GO:0043226;GO:0043227;GO:0043229;GO:0043231;GO:0044424;GO:0044444;GO:0044464;GO:0005634;GO:0043226;GO:0043227;GO:0043229;GO:0043231;GO:0044424;GO:0044464;GO:0001669;GO	acrosome;nucleus;cytoplasm;cytoplasmic membrane-bounded vesicle;secretory granule;cytoplasmic vesicle;vesicle;membrane-bounded vesicle;organelle;membrane-bounded organelle;intracellular organelle;intracellular membrane-bounded organelle;intracellular part	GO:0000166;GO:0003824;GO:0004672;GO:0004674;GO:0004713;GO:0005488;GO:0005524;GO:0016301;GO:0016740;GO:0016772;GO:0016773;GO:0017076;GO:0030554;GO:0032553;GO:0032555;GO:0032559;GO:0000166;GO:0003824;GO:0004672;GO:0004674;GO:0004713;GO:0005488;GO:0005524;GO	nucleotide binding;catalytic activity;protein kinase activity;protein serine/threonine kinase activity;protein tyrosine kinase activity;binding;ATP binding;kinase activity;transferase activity;transferase activity, transferring phosphorus-containing group	GO:0006464;GO:0006468;GO:0006793;GO:0006796;GO:0008152;GO:0009987;GO:0016310;GO:0019538;GO:0043170;GO:0043283;GO:0043412;GO:0043687;GO:0044237;GO:0044238;GO:0044260;GO:0044267;GO:0006464;GO:0006468;GO:0006793;GO:0006796;GO:0008152;GO:0009987;GO:0016310;GO	protein modification process;protein amino acid phosphorylation;phosphorus metabolic process;phosphate metabolic process;metabolic process;cellular process;phosphorylation;protein metabolic process;macromolecule metabolic process;biopolymer metabolic proc	hsa:1198;hsa:1198;hsa:1198;hsa:1198			1	S	HCKRYRSPEPDPY	32.06	108.14	_S(ph)PEPDPYLSYR_	S(1)PEPDPYLSYR	2	702.298	0.3567	1590100	312890	376790
T523	IPI00295851	IPI00295851	Coatomer subunit beta;Beta-coat protein	COPB1;COPB;MSTP026	P53618	ENSG00000129083	PF01602;PF07718	Adaptin_N;Coatamer_beta_C	Adaptin N terminal region;Coatamer beta C-terminal region	GO:0000139;GO:0005737;GO:0005794;GO:0005798;GO:0005829;GO:0016020;GO:0016023;GO:0030117;GO:0030120;GO:0030126;GO:0031090;GO:0031410;GO:0031982;GO:0031988;GO:0032991;GO:0043226;GO:0043227;GO:0043229;GO:0043231;GO:0043234;GO:0044422;GO:0044424;GO:0044425;GO	Golgi membrane;cytoplasm;Golgi apparatus;Golgi-associated vesicle;cytosol;membrane;cytoplasmic membrane-bounded vesicle;membrane coat;vesicle coat;COPI vesicle coat;organelle membrane;cytoplasmic vesicle;vesicle;membrane-bounded vesicle;macromolecular com	GO:0005198;GO:0005488;GO:0005515	structural molecule activity;binding;protein binding	GO:0006810;GO:0006886;GO:0006890;GO:0006891;GO:0006901;GO:0006996;GO:0009987;GO:0015031;GO:0016043;GO:0016044;GO:0016050;GO:0016192;GO:0032502;GO:0044419;GO:0045184;GO:0046907;GO:0048193;GO:0048200;GO:0048205;GO:0048220;GO:0048532;GO:0051234;GO:0051649;GO	transport;intracellular protein transport;retrograde vesicle-mediated transport, Golgi to ER;intra-Golgi vesicle-mediated transport;vesicle coating;organelle organization;cellular process;protein transport;cellular component organization;membrane organiza	hsa:1315			0.476994	T	EMGTYATQSALSS	24.41	55.688	_LVTEM(ox)GTY(ph)ATQSALSSSRPTK_	LVTEMGT(0.019)Y(0.477)AT(0.477)QS(0.019)ALS(0.001)S(0.004)S(0.001)RPT(0.001)K	3	775.366	1.0547	481680	0	481680
S341	IPI00021175;IPI00868781	IPI00021175	Cell division cycle 2-related protein kinase 7;Cdc2-related kinase, arginine/serine-rich;Cell division cycle 2-related protein kinase 7;Cdc2-related kinase, arginine/serine-rich	CRKRS;CRK7;KIAA0904;CRKRS;CRK7;KIAA0904	Q9NYV4;A7E2B2	ENSG00000167258;ENSG00000167258	PF00069;PF00069	Pkinase;Pkinase	Protein kinase domain;Protein kinase domain	GO:0005634;GO:0016604;GO:0016607;GO:0043226;GO:0043227;GO:0043229;GO:0043231;GO:0044422;GO:0044424;GO:0044428;GO:0044446;GO:0044451;GO:0044464;GO:0005634;GO:0016604;GO:0016607;GO:0043226;GO:0043227;GO:0043229;GO:0043231;GO:0044422;GO:0044424;GO:0044428;GO	nucleus;nuclear body;nuclear speck;organelle;membrane-bounded organelle;intracellular organelle;intracellular membrane-bounded organelle;organelle part;intracellular part;nuclear part;intracellular organelle part;nucleoplasm part;cell part;nucleus;nuclear	GO:0000166;GO:0003702;GO:0003824;GO:0004672;GO:0004674;GO:0004693;GO:0005488;GO:0005524;GO:0016301;GO:0016740;GO:0016772;GO:0016773;GO:0017076;GO:0030528;GO:0030554;GO:0032553;GO:0032555;GO:0032559;GO:0000166;GO:0003702;GO:0003824;GO:0004672;GO:0004674;GO	nucleotide binding;RNA polymerase II transcription factor activity;catalytic activity;protein kinase activity;protein serine/threonine kinase activity;cyclin-dependent protein kinase activity;binding;ATP binding;kinase activity;transferase activity;transf	GO:0006464;GO:0006468;GO:0006793;GO:0006796;GO:0008152;GO:0009987;GO:0016310;GO:0016485;GO:0016540;GO:0019538;GO:0043170;GO:0043283;GO:0043412;GO:0043687;GO:0044237;GO:0044238;GO:0044260;GO:0044267;GO:0046777;GO:0006464;GO:0006468;GO:0006793;GO:0006796;GO	protein modification process;protein amino acid phosphorylation;phosphorus metabolic process;phosphate metabolic process;metabolic process;cellular process;phosphorylation;protein processing;protein autoprocessing;protein metabolic process;macromolecule m	hsa:51755;hsa:51755			0.808052	S	PFLSKRSLSRSPL	11.02	87.033	_S(ph)LS(ph)RSPLPSR_	S(0.808)LS(0.731)RS(0.442)PLPS(0.019)R	2	630.281	-0.049844	868940	367810	388630
S345	IPI00021175;IPI00868781	IPI00021175	Cell division cycle 2-related protein kinase 7;Cdc2-related kinase, arginine/serine-rich;Cell division cycle 2-related protein kinase 7;Cdc2-related kinase, arginine/serine-rich	CRKRS;CRK7;KIAA0904;CRKRS;CRK7;KIAA0904	Q9NYV4;A7E2B2	ENSG00000167258;ENSG00000167258	PF00069;PF00069	Pkinase;Pkinase	Protein kinase domain;Protein kinase domain	GO:0005634;GO:0016604;GO:0016607;GO:0043226;GO:0043227;GO:0043229;GO:0043231;GO:0044422;GO:0044424;GO:0044428;GO:0044446;GO:0044451;GO:0044464;GO:0005634;GO:0016604;GO:0016607;GO:0043226;GO:0043227;GO:0043229;GO:0043231;GO:0044422;GO:0044424;GO:0044428;GO	nucleus;nuclear body;nuclear speck;organelle;membrane-bounded organelle;intracellular organelle;intracellular membrane-bounded organelle;organelle part;intracellular part;nuclear part;intracellular organelle part;nucleoplasm part;cell part;nucleus;nuclear	GO:0000166;GO:0003702;GO:0003824;GO:0004672;GO:0004674;GO:0004693;GO:0005488;GO:0005524;GO:0016301;GO:0016740;GO:0016772;GO:0016773;GO:0017076;GO:0030528;GO:0030554;GO:0032553;GO:0032555;GO:0032559;GO:0000166;GO:0003702;GO:0003824;GO:0004672;GO:0004674;GO	nucleotide binding;RNA polymerase II transcription factor activity;catalytic activity;protein kinase activity;protein serine/threonine kinase activity;cyclin-dependent protein kinase activity;binding;ATP binding;kinase activity;transferase activity;transf	GO:0006464;GO:0006468;GO:0006793;GO:0006796;GO:0008152;GO:0009987;GO:0016310;GO:0016485;GO:0016540;GO:0019538;GO:0043170;GO:0043283;GO:0043412;GO:0043687;GO:0044237;GO:0044238;GO:0044260;GO:0044267;GO:0046777;GO:0006464;GO:0006468;GO:0006793;GO:0006796;GO	protein modification process;protein amino acid phosphorylation;phosphorus metabolic process;phosphate metabolic process;metabolic process;cellular process;phosphorylation;protein processing;protein autoprocessing;protein metabolic process;macromolecule m	hsa:51755;hsa:51755			0.981407	S	KRSLSRSPLPSRK	11.02	87.033	_SLS(ph)RS(ph)PLPSR_	S(0.014)LS(0.986)RS(0.981)PLPS(0.019)R	2	630.281	-0.32906	868940	367810	388630
S383	IPI00021175;IPI00868781	IPI00021175	Cell division cycle 2-related protein kinase 7;Cdc2-related kinase, arginine/serine-rich;Cell division cycle 2-related protein kinase 7;Cdc2-related kinase, arginine/serine-rich	CRKRS;CRK7;KIAA0904;CRKRS;CRK7;KIAA0904	Q9NYV4;A7E2B2	ENSG00000167258;ENSG00000167258	PF00069;PF00069	Pkinase;Pkinase	Protein kinase domain;Protein kinase domain	GO:0005634;GO:0016604;GO:0016607;GO:0043226;GO:0043227;GO:0043229;GO:0043231;GO:0044422;GO:0044424;GO:0044428;GO:0044446;GO:0044451;GO:0044464;GO:0005634;GO:0016604;GO:0016607;GO:0043226;GO:0043227;GO:0043229;GO:0043231;GO:0044422;GO:0044424;GO:0044428;GO	nucleus;nuclear body;nuclear speck;organelle;membrane-bounded organelle;intracellular organelle;intracellular membrane-bounded organelle;organelle part;intracellular part;nuclear part;intracellular organelle part;nucleoplasm part;cell part;nucleus;nuclear	GO:0000166;GO:0003702;GO:0003824;GO:0004672;GO:0004674;GO:0004693;GO:0005488;GO:0005524;GO:0016301;GO:0016740;GO:0016772;GO:0016773;GO:0017076;GO:0030528;GO:0030554;GO:0032553;GO:0032555;GO:0032559;GO:0000166;GO:0003702;GO:0003824;GO:0004672;GO:0004674;GO	nucleotide binding;RNA polymerase II transcription factor activity;catalytic activity;protein kinase activity;protein serine/threonine kinase activity;cyclin-dependent protein kinase activity;binding;ATP binding;kinase activity;transferase activity;transf	GO:0006464;GO:0006468;GO:0006793;GO:0006796;GO:0008152;GO:0009987;GO:0016310;GO:0016485;GO:0016540;GO:0019538;GO:0043170;GO:0043283;GO:0043412;GO:0043687;GO:0044237;GO:0044238;GO:0044260;GO:0044267;GO:0046777;GO:0006464;GO:0006468;GO:0006793;GO:0006796;GO	protein modification process;protein amino acid phosphorylation;phosphorus metabolic process;phosphate metabolic process;metabolic process;cellular process;phosphorylation;protein processing;protein autoprocessing;protein metabolic process;macromolecule m	hsa:51755;hsa:51755			0.864423	S	SRSRHSSISPVRL	29.17	75.009	_HSS(ph)IS(ph)PVRLPLNSSLGAELSR_	HS(0.145)S(0.864)IS(0.991)PVRLPLNSSLGAELSR	3	794.052	0.04426	434740	0	434740
S385	IPI00021175;IPI00868781	IPI00021175	Cell division cycle 2-related protein kinase 7;Cdc2-related kinase, arginine/serine-rich;Cell division cycle 2-related protein kinase 7;Cdc2-related kinase, arginine/serine-rich	CRKRS;CRK7;KIAA0904;CRKRS;CRK7;KIAA0904	Q9NYV4;A7E2B2	ENSG00000167258;ENSG00000167258	PF00069;PF00069	Pkinase;Pkinase	Protein kinase domain;Protein kinase domain	GO:0005634;GO:0016604;GO:0016607;GO:0043226;GO:0043227;GO:0043229;GO:0043231;GO:0044422;GO:0044424;GO:0044428;GO:0044446;GO:0044451;GO:0044464;GO:0005634;GO:0016604;GO:0016607;GO:0043226;GO:0043227;GO:0043229;GO:0043231;GO:0044422;GO:0044424;GO:0044428;GO	nucleus;nuclear body;nuclear speck;organelle;membrane-bounded organelle;intracellular organelle;intracellular membrane-bounded organelle;organelle part;intracellular part;nuclear part;intracellular organelle part;nucleoplasm part;cell part;nucleus;nuclear	GO:0000166;GO:0003702;GO:0003824;GO:0004672;GO:0004674;GO:0004693;GO:0005488;GO:0005524;GO:0016301;GO:0016740;GO:0016772;GO:0016773;GO:0017076;GO:0030528;GO:0030554;GO:0032553;GO:0032555;GO:0032559;GO:0000166;GO:0003702;GO:0003824;GO:0004672;GO:0004674;GO	nucleotide binding;RNA polymerase II transcription factor activity;catalytic activity;protein kinase activity;protein serine/threonine kinase activity;cyclin-dependent protein kinase activity;binding;ATP binding;kinase activity;transferase activity;transf	GO:0006464;GO:0006468;GO:0006793;GO:0006796;GO:0008152;GO:0009987;GO:0016310;GO:0016485;GO:0016540;GO:0019538;GO:0043170;GO:0043283;GO:0043412;GO:0043687;GO:0044237;GO:0044238;GO:0044260;GO:0044267;GO:0046777;GO:0006464;GO:0006468;GO:0006793;GO:0006796;GO	protein modification process;protein amino acid phosphorylation;phosphorus metabolic process;phosphate metabolic process;metabolic process;cellular process;phosphorylation;protein processing;protein autoprocessing;protein metabolic process;macromolecule m	hsa:51755;hsa:51755			0.990716	S	SRHSSISPVRLPL	29.17	75.009	_HSS(ph)IS(ph)PVRLPLNSSLGAELSR_	HS(0.145)S(0.864)IS(0.991)PVRLPLNSSLGAELSR	3	794.052	0.04426	434740	0	434740
T178	IPI00107745	IPI00107745	Cisplatin resistance-associated overexpressed protein;cAMP regulatory element-associated protein 1;Luc7A;Okadaic acid-inducible phosphoprotein OA48-18	CROP;CREAP1;O48	O95232-1;O95232;A8K3C5;Q6PKC2;Q86Y74	ENSG00000108848	PF03194	LUC7	LUC7 N_terminus	GO:0005634;GO:0016604;GO:0016607;GO:0043226;GO:0043227;GO:0043229;GO:0043231;GO:0044422;GO:0044424;GO:0044428;GO:0044446;GO:0044451;GO:0044464	nucleus;nuclear body;nuclear speck;organelle;membrane-bounded organelle;intracellular organelle;intracellular membrane-bounded organelle;organelle part;intracellular part;nuclear part;intracellular organelle part;nucleoplasm part;cell part	GO:0003676;GO:0003677;GO:0003723;GO:0003729;GO:0005488;GO:0005515	nucleic acid binding;DNA binding;RNA binding;mRNA binding;binding;protein binding	GO:0006139;GO:0006396;GO:0006397;GO:0006915;GO:0006950;GO:0008152;GO:0008219;GO:0008380;GO:0009987;GO:0012501;GO:0016070;GO:0016071;GO:0016265;GO:0032502;GO:0034960;GO:0043170;GO:0043283;GO:0044237;GO:0044238;GO:0044260;GO:0050896	nucleobase, nucleoside, nucleotide and nucleic acid metabolic process;RNA processing;mRNA processing;apoptosis;response to stress;metabolic process;cell death;RNA splicing;cellular process;programmed cell death;RNA metabolic process;mRNA metabolic process	hsa:51747			0.85362	T	LRSTTSTIESFAA	20.99	78.251	_STTST(ph)IESFAAQEK_	STT(0.001)S(0.073)T(0.854)IES(0.073)FAAQEK	2	790.348	-0.51159	253600	141230	112370
T366	IPI00031801;IPI00219147	IPI00031801	DNA-binding protein A;Cold shock domain-containing protein A;Single-strand DNA-binding protein NF-GMB;DNA-binding protein A;Cold shock domain-containing protein A;Single-strand DNA-binding protein NF-GMB	CSDA;DBPA;CSDA;DBPA	P16989-1;P16989;P16989-2;Q96B76;Q96GD7	ENSG00000060138;ENSG00000060138	PF00313;PF00313	CSD;CSD	'Cold-shock' DNA-binding domain;'Cold-shock' DNA-binding domain	GO:0005634;GO:0005737;GO:0043226;GO:0043227;GO:0043229;GO:0043231;GO:0044424;GO:0044464;GO:0005634;GO:0005737;GO:0043226;GO:0043227;GO:0043229;GO:0043231;GO:0044424;GO:0044464	nucleus;cytoplasm;organelle;membrane-bounded organelle;intracellular organelle;intracellular membrane-bounded organelle;intracellular part;cell part;nucleus;cytoplasm;organelle;membrane-bounded organelle;intracellular organelle;intracellular membrane-boun	GO:0003676;GO:0003677;GO:0003690;GO:0003700;GO:0003702;GO:0003712;GO:0003714;GO:0005488;GO:0005515;GO:0008134;GO:0016564;GO:0030528;GO:0043566;GO:0003676;GO:0003677;GO:0003690;GO:0003700;GO:0003702;GO:0003712;GO:0003714;GO:0005488;GO:0005515;GO:0008134;GO	nucleic acid binding;DNA binding;double-stranded DNA binding;transcription factor activity;RNA polymerase II transcription factor activity;transcription cofactor activity;transcription corepressor activity;binding;protein binding;transcription factor bind	GO:0000122;GO:0006139;GO:0006350;GO:0006355;GO:0006357;GO:0006950;GO:0008152;GO:0009058;GO:0009059;GO:0009266;GO:0009409;GO:0009628;GO:0009889;GO:0009890;GO:0009892;GO:0009987;GO:0010468;GO:0010556;GO:0010558;GO:0010605;GO:0010629;GO:0016481;GO:0019219;GO	negative regulation of transcription from RNA polymerase II promoter;nucleobase, nucleoside, nucleotide and nucleic acid metabolic process;transcription;regulation of transcription, DNA-dependent;regulation of transcription from RNA polymerase II promoter	hsa:8531;hsa:8531	ko04530	Tight junction	0.953511	T	ENPAPPTQQSSAE	15.98	44.02	_AGEAPTENPAPPT(ph)QQSSAE_	AGEAPT(0.002)ENPAPPT(0.954)QQS(0.035)S(0.009)AE	2	981.41	-0.21811	194440	103700	0
T130	IPI00031801;IPI00219147;IPI00643351;IPI00031812;IPI00250153;IPI00219148;IPI00450235;IPI00784202;IPI00555698	IPI00643351	DNA-binding protein A;Cold shock domain-containing protein A;Single-strand DNA-binding protein NF-GMB;DNA-binding protein A;Cold shock domain-containing protein A;Single-strand DNA-binding protein NF-GMB;Nuclease-sensitive element-binding protein 1;Y-box-	CSDA;DBPA;CSDA;DBPA;YBX1;NSEP1;YB1;YBX2;CSDA3;MSY2;CSDA;DBPA	P16989-1;P16989;P16989-2;Q96B76;Q96GD7;P67809;A0JLU4;Q05D43;Q6PKI6;Q9Y2T7;P16989-3;A6NHQ3;Q7KZ24;A6NNZ7;Q59EB5	ENSG00000060138;ENSG00000060138;ENSG00000065978;ENSG00000006047;ENSG00000060138;ENSG00000065978;ENSG00000060138	PF00313;PF00313;PF00313;PF00313;PF00313;PF00313;PF00313	CSD;CSD;CSD;CSD;CSD;CSD;CSD	'Cold-shock' DNA-binding domain;'Cold-shock' DNA-binding domain;'Cold-shock' DNA-binding domain;'Cold-shock' DNA-binding domain;'Cold-shock' DNA-binding domain;'Cold-shock' DNA-binding domain;'Cold-shock' DNA-binding domain	GO:0005634;GO:0005737;GO:0043226;GO:0043227;GO:0043229;GO:0043231;GO:0044424;GO:0044464;GO:0005634;GO:0005737;GO:0043226;GO:0043227;GO:0043229;GO:0043231;GO:0044424;GO:0044464;GO:0005634;GO:0005737;GO:0043226;GO:0043227;GO:0043229;GO:0043231;GO:0044424;GO	nucleus;cytoplasm;organelle;membrane-bounded organelle;intracellular organelle;intracellular membrane-bounded organelle;intracellular part;cell part;nucleus;cytoplasm;organelle;membrane-bounded organelle;intracellular organelle;intracellular membrane-boun	GO:0003676;GO:0003677;GO:0003690;GO:0003700;GO:0003702;GO:0003712;GO:0003714;GO:0005488;GO:0005515;GO:0008134;GO:0016564;GO:0030528;GO:0043566;GO:0003676;GO:0003677;GO:0003690;GO:0003700;GO:0003702;GO:0003712;GO:0003714;GO:0005488;GO:0005515;GO:0008134;GO	nucleic acid binding;DNA binding;double-stranded DNA binding;transcription factor activity;RNA polymerase II transcription factor activity;transcription cofactor activity;transcription corepressor activity;binding;protein binding;transcription factor bind	GO:0000122;GO:0006139;GO:0006350;GO:0006355;GO:0006357;GO:0006950;GO:0008152;GO:0009058;GO:0009059;GO:0009266;GO:0009409;GO:0009628;GO:0009889;GO:0009890;GO:0009892;GO:0009987;GO:0010468;GO:0010556;GO:0010558;GO:0010605;GO:0010629;GO:0016481;GO:0019219;GO	negative regulation of transcription from RNA polymerase II promoter;nucleobase, nucleoside, nucleotide and nucleic acid metabolic process;transcription;regulation of transcription, DNA-dependent;regulation of transcription from RNA polymerase II promoter	hsa:8531;hsa:8531;hsa:4904;hsa:51087;hsa:8531	ko04530	Tight junction	1	T	FINRNDTKEDVFV	40.59	165.93	_NDT(ph)KEDVFVHQTAIK_	NDT(1)KEDVFVHQTAIK	3	608.956	0.42306	1428200	219020	1209200
S382	IPI00011102;IPI00234463;IPI00556134;IPI00797824	IPI00011102	Casein kinase I isoform delta;Casein kinase I isoform delta;Casein kinase 1, delta isoform 1 variant	CSNK1D;CSNK1D	P48730-1;P48730;P48730-2;A2I2P2;Q59FJ7	ENSG00000141551;ENSG00000141551;ENSG00000141551	PF00069;PF00069;PF00069	Pkinase;Pkinase;Pkinase	Protein kinase domain;Protein kinase domain;Protein kinase domain	GO:0005737;GO:0044424;GO:0044464;GO:0005737;GO:0044424;GO:0044464	cytoplasm;intracellular part;cell part;cytoplasm;intracellular part;cell part	GO:0000166;GO:0003824;GO:0004672;GO:0004674;GO:0005488;GO:0005515;GO:0005524;GO:0016301;GO:0016740;GO:0016772;GO:0016773;GO:0017076;GO:0030554;GO:0032553;GO:0032555;GO:0032559;GO:0000166;GO:0003824;GO:0004672;GO:0004674;GO:0005488;GO:0005515;GO:0005524;GO	nucleotide binding;catalytic activity;protein kinase activity;protein serine/threonine kinase activity;binding;protein binding;ATP binding;kinase activity;transferase activity;transferase activity, transferring phosphorus-containing groups;phosphotransfer	GO:0006139;GO:0006259;GO:0006281;GO:0006464;GO:0006468;GO:0006793;GO:0006796;GO:0006950;GO:0006974;GO:0007154;GO:0007165;GO:0007166;GO:0008152;GO:0009987;GO:0016055;GO:0016310;GO:0019538;GO:0033554;GO:0034960;GO:0034984;GO:0043170;GO:0043283;GO:0043412;GO	nucleobase, nucleoside, nucleotide and nucleic acid metabolic process;DNA metabolic process;DNA repair;protein modification process;protein amino acid phosphorylation;phosphorus metabolic process;phosphate metabolic process;response to stress;response to	hsa:1453;hsa:1453	ko04340;ko04540;ko04710	Hedgehog signaling pathway;Gap junction;Circadian rhythm	0.944923	S	GAPVNISSSDLTG	77.27	160.03	_GAPVNIS(ph)SSDLTGR_	GAPVNIS(0.945)S(0.055)SDLTGR	2	727.338	-0.32915	1000000	539410	460580
S383	IPI00011102;IPI00234463;IPI00556134;IPI00797824	IPI00011102	Casein kinase I isoform delta;Casein kinase I isoform delta;Casein kinase 1, delta isoform 1 variant	CSNK1D;CSNK1D	P48730-1;P48730;P48730-2;A2I2P2;Q59FJ7	ENSG00000141551;ENSG00000141551;ENSG00000141551	PF00069;PF00069;PF00069	Pkinase;Pkinase;Pkinase	Protein kinase domain;Protein kinase domain;Protein kinase domain	GO:0005737;GO:0044424;GO:0044464;GO:0005737;GO:0044424;GO:0044464	cytoplasm;intracellular part;cell part;cytoplasm;intracellular part;cell part	GO:0000166;GO:0003824;GO:0004672;GO:0004674;GO:0005488;GO:0005515;GO:0005524;GO:0016301;GO:0016740;GO:0016772;GO:0016773;GO:0017076;GO:0030554;GO:0032553;GO:0032555;GO:0032559;GO:0000166;GO:0003824;GO:0004672;GO:0004674;GO:0005488;GO:0005515;GO:0005524;GO	nucleotide binding;catalytic activity;protein kinase activity;protein serine/threonine kinase activity;binding;protein binding;ATP binding;kinase activity;transferase activity;transferase activity, transferring phosphorus-containing groups;phosphotransfer	GO:0006139;GO:0006259;GO:0006281;GO:0006464;GO:0006468;GO:0006793;GO:0006796;GO:0006950;GO:0006974;GO:0007154;GO:0007165;GO:0007166;GO:0008152;GO:0009987;GO:0016055;GO:0016310;GO:0019538;GO:0033554;GO:0034960;GO:0034984;GO:0043170;GO:0043283;GO:0043412;GO	nucleobase, nucleoside, nucleotide and nucleic acid metabolic process;DNA metabolic process;DNA repair;protein modification process;protein amino acid phosphorylation;phosphorus metabolic process;phosphate metabolic process;response to stress;response to	hsa:1453;hsa:1453	ko04340;ko04540;ko04710	Hedgehog signaling pathway;Gap junction;Circadian rhythm	0.936056	S	APVNISSSDLTGR	77.27	160.03	_GAPVNISS(ph)SDLTGR_	GAPVNIS(0.06)S(0.936)S(0.004)DLTGR	2	727.338	-0.26265	1000000	539410	460580
S1081	IPI00477468	IPI00477468	RNA polymerase-associated protein CTR9 homolog;SH2 domain-binding protein 1	CTR9;KIAA0155;SH2BP1	Q6PD62;A8K6X9	ENSG00000198730	PF00515;PF07719	TPR_1;TPR_2	Tetratricopeptide repeat;Tetratricopeptide repeat	GO:0005634;GO:0016604;GO:0016607;GO:0043226;GO:0043227;GO:0043229;GO:0043231;GO:0044422;GO:0044424;GO:0044428;GO:0044446;GO:0044451;GO:0044464	nucleus;nuclear body;nuclear speck;organelle;membrane-bounded organelle;intracellular organelle;intracellular membrane-bounded organelle;organelle part;intracellular part;nuclear part;intracellular organelle part;nucleoplasm part;cell part	GO:0005488	binding			hsa:9646			0.518125	S	RPRRQRSDQDSDS	20.61	83.047	_S(ph)DQDSDSDQPSR_	S(0.518)DQDS(0.348)DS(0.111)DQPS(0.022)R	2	708.749	-0.29954	60569	0	40653
S1085	IPI00477468	IPI00477468	RNA polymerase-associated protein CTR9 homolog;SH2 domain-binding protein 1	CTR9;KIAA0155;SH2BP1	Q6PD62;A8K6X9	ENSG00000198730	PF00515;PF07719	TPR_1;TPR_2	Tetratricopeptide repeat;Tetratricopeptide repeat	GO:0005634;GO:0016604;GO:0016607;GO:0043226;GO:0043227;GO:0043229;GO:0043231;GO:0044422;GO:0044424;GO:0044428;GO:0044446;GO:0044451;GO:0044464	nucleus;nuclear body;nuclear speck;organelle;membrane-bounded organelle;intracellular organelle;intracellular membrane-bounded organelle;organelle part;intracellular part;nuclear part;intracellular organelle part;nucleoplasm part;cell part	GO:0005488	binding			hsa:9646			0.999288	S	QRSDQDSDSDQPS	20.61	83.047	_SDQDS(ph)DSDQPSR_	SDQDS(0.999)DSDQPSR	2	708.749	0.012959	60569	0	40653
S1087	IPI00477468	IPI00477468	RNA polymerase-associated protein CTR9 homolog;SH2 domain-binding protein 1	CTR9;KIAA0155;SH2BP1	Q6PD62;A8K6X9	ENSG00000198730	PF00515;PF07719	TPR_1;TPR_2	Tetratricopeptide repeat;Tetratricopeptide repeat	GO:0005634;GO:0016604;GO:0016607;GO:0043226;GO:0043227;GO:0043229;GO:0043231;GO:0044422;GO:0044424;GO:0044428;GO:0044446;GO:0044451;GO:0044464	nucleus;nuclear body;nuclear speck;organelle;membrane-bounded organelle;intracellular organelle;intracellular membrane-bounded organelle;organelle part;intracellular part;nuclear part;intracellular organelle part;nucleoplasm part;cell part	GO:0005488	binding			hsa:9646			0.942473	S	SDQDSDSDQPSRK	20.61	83.047	_SDQDSDS(ph)DQPSR_	S(0.016)DQDS(0.04)DS(0.942)DQPS(0.001)R	2	708.749	-0.39139	60569	0	40653
S298	IPI00029601	IPI00029601	Src substrate cortactin;Amplaxin;Oncogene EMS1	CTTN;EMS1	Q14247;Q53HG7;Q76MU0	ENSG00000085733	PF02218;PF00018	HS1_rep;SH3_1	Repeat in HS1/Cortactin;SH3 domain	GO:0000267;GO:0001726;GO:0005625;GO:0005737;GO:0005856;GO:0005938;GO:0030027;GO:0042995;GO:0043226;GO:0043228;GO:0043229;GO:0043232;GO:0044424;GO:0044444;GO:0044464	cell fraction;ruffle;soluble fraction;cytoplasm;cytoskeleton;cell cortex;lamellipodium;cell projection;organelle;non-membrane-bounded organelle;intracellular organelle;intracellular non-membrane-bounded organelle;intracellular part;cytoplasmic part;cell p	GO:0005488;GO:0005515	binding;protein binding			hsa:2017	ko04530	Tight junction	1	S	KLAKHESQQDYSK	39.72	175.85	_HES(ph)QQDYSK_	HES(1)QQDYSK	2	601.23	-0.055243	674790	0	674790
S93	IPI00008943;IPI00019918;IPI00155054;IPI00027599	IPI00008943	ATP-dependent RNA helicase DDX19B;DEAD box protein 19B;DEAD box RNA helicase DEAD5;ATP-dependent RNA helicase DDX19A;DEAD box protein 19A;DDX19-like protein;Putative uncharacterized protein DKFZp686C21137;ATP-dependent RNA helicase DDX19B;DEAD box protein	DDX19B;DBP5;DDX19;DDX19A;DDX19L;DKFZp686C21137;DDX19B;DBP5;DDX19	Q9UMR2-1;Q9UMR2;Q2NL95;Q53G16;Q7Z4W5;Q9HBZ9;Q9NUU7;Q69YM2;Q68DY7;Q9UMR2-2;Q9H0U0	ENSG00000157349;ENSG00000168872;ENSG00000168872;ENSG00000157349	PF00270;PF00271;PF00270;PF00271;PF00270;PF00271;PF00270;PF00271	DEAD;Helicase_C;DEAD;Helicase_C;DEAD;Helicase_C;DEAD;Helicase_C	DEAD/DEAH box helicase;Helicase conserved C-terminal domain;DEAD/DEAH box helicase;Helicase conserved C-terminal domain;DEAD/DEAH box helicase;Helicase conserved C-terminal domain;DEAD/DEAH box helicase;Helicase conserved C-terminal domain	GO:0005634;GO:0005643;GO:0005737;GO:0016020;GO:0031090;GO:0031965;GO:0032991;GO:0043226;GO:0043227;GO:0043229;GO:0043231;GO:0043234;GO:0044422;GO:0044424;GO:0044425;GO:0044428;GO:0044446;GO:0044464;GO:0046930;GO:0005634;GO:0005643;GO:0005737;GO:0016020;GO	nucleus;nuclear pore;cytoplasm;membrane;organelle membrane;nuclear membrane;macromolecular complex;organelle;membrane-bounded organelle;intracellular organelle;intracellular membrane-bounded organelle;protein complex;organelle part;intracellular part;memb	GO:0000166;GO:0003676;GO:0003723;GO:0003824;GO:0004386;GO:0005488;GO:0005515;GO:0005524;GO:0008026;GO:0016462;GO:0016787;GO:0016817;GO:0016818;GO:0016887;GO:0017076;GO:0017111;GO:0030554;GO:0032553;GO:0032555;GO:0032559;GO:0042623;GO:0070035;GO:0000166;GO	nucleotide binding;nucleic acid binding;RNA binding;catalytic activity;helicase activity;binding;protein binding;ATP binding;ATP-dependent helicase activity;pyrophosphatase activity;hydrolase activity;hydrolase activity, acting on acid anhydrides;hydrolas	GO:0006405;GO:0006406;GO:0006810;GO:0006886;GO:0006913;GO:0015031;GO:0015931;GO:0045184;GO:0046907;GO:0050657;GO:0050658;GO:0051028;GO:0051168;GO:0051169;GO:0051234;GO:0051236;GO:0051649;GO:0065002;GO:0006810;GO:0006886;GO:0015031;GO:0015931;GO:0045184;GO	RNA export from nucleus;mRNA export from nucleus;transport;intracellular protein transport;nucleocytoplasmic transport;protein transport;nucleobase, nucleoside, nucleotide and nucleic acid transport;establishment of protein localization;intracellular tran	hsa:55308	ko00500;ko00790	Starch and sucrose metabolism;Folate biosynthesis	0.99985	S	PLYSVKSFEELRL	28.98	94.321	_DPNSPLYSVKS(ph)FEELR_	DPNSPLYSVKS(1)FEELR	3	654.307	-0.061221	325170	0	325170
S93	IPI00006987;IPI00000207	IPI00006987	ATP-dependent RNA helicase DDX24;DEAD box protein 24;HSPC328	DDX24	Q9GZR7;Q4V9L5;Q59FS7;Q7Z4W0;Q7Z4X3;Q9P054	ENSG00000089737	PF00270;PF00271	DEAD;Helicase_C	DEAD/DEAH box helicase;Helicase conserved C-terminal domain	GO:0005730;GO:0005737;GO:0043226;GO:0043228;GO:0043229;GO:0043232;GO:0044422;GO:0044424;GO:0044428;GO:0044446;GO:0044464	nucleolus;cytoplasm;organelle;non-membrane-bounded organelle;intracellular organelle;intracellular non-membrane-bounded organelle;organelle part;intracellular part;nuclear part;intracellular organelle part;cell part	GO:0000166;GO:0003676;GO:0003723;GO:0003724;GO:0003824;GO:0004004;GO:0004386;GO:0005488;GO:0005524;GO:0008026;GO:0008186;GO:0016462;GO:0016787;GO:0016817;GO:0016818;GO:0016887;GO:0017076;GO:0017111;GO:0030554;GO:0032553;GO:0032555;GO:0032559;GO:0042623;GO	nucleotide binding;nucleic acid binding;RNA binding;RNA helicase activity;catalytic activity;ATP-dependent RNA helicase activity;helicase activity;binding;ATP binding;ATP-dependent helicase activity;RNA-dependent ATPase activity;pyrophosphatase activity;h	GO:0006139;GO:0008152;GO:0009987;GO:0016070;GO:0034960;GO:0043170;GO:0043283;GO:0044237;GO:0044238;GO:0044260	nucleobase, nucleoside, nucleotide and nucleic acid metabolic process;metabolic process;cellular process;RNA metabolic process;cellular biopolymer metabolic process;macromolecule metabolic process;biopolymer metabolic process;cellular metabolic process;pr	hsa:57062			0.456335	S	EEEGKSSSPKKKI	15.8	52.273	_AQAVS(ph)EEEEEEEGKSS(ph)SPK_	AQAVS(1)EEEEEEEGKS(0.087)S(0.456)S(0.456)PK	3	737.286	-0.19789	625000	349000	276000
S94	IPI00006987;IPI00000207	IPI00006987	ATP-dependent RNA helicase DDX24;DEAD box protein 24;HSPC328	DDX24	Q9GZR7;Q4V9L5;Q59FS7;Q7Z4W0;Q7Z4X3;Q9P054	ENSG00000089737	PF00270;PF00271	DEAD;Helicase_C	DEAD/DEAH box helicase;Helicase conserved C-terminal domain	GO:0005730;GO:0005737;GO:0043226;GO:0043228;GO:0043229;GO:0043232;GO:0044422;GO:0044424;GO:0044428;GO:0044446;GO:0044464	nucleolus;cytoplasm;organelle;non-membrane-bounded organelle;intracellular organelle;intracellular non-membrane-bounded organelle;organelle part;intracellular part;nuclear part;intracellular organelle part;cell part	GO:0000166;GO:0003676;GO:0003723;GO:0003724;GO:0003824;GO:0004004;GO:0004386;GO:0005488;GO:0005524;GO:0008026;GO:0008186;GO:0016462;GO:0016787;GO:0016817;GO:0016818;GO:0016887;GO:0017076;GO:0017111;GO:0030554;GO:0032553;GO:0032555;GO:0032559;GO:0042623;GO	nucleotide binding;nucleic acid binding;RNA binding;RNA helicase activity;catalytic activity;ATP-dependent RNA helicase activity;helicase activity;binding;ATP binding;ATP-dependent helicase activity;RNA-dependent ATPase activity;pyrophosphatase activity;h	GO:0006139;GO:0008152;GO:0009987;GO:0016070;GO:0034960;GO:0043170;GO:0043283;GO:0044237;GO:0044238;GO:0044260	nucleobase, nucleoside, nucleotide and nucleic acid metabolic process;metabolic process;cellular process;RNA metabolic process;cellular biopolymer metabolic process;macromolecule metabolic process;biopolymer metabolic process;cellular metabolic process;pr	hsa:57062			0.456335	S	EEGKSSSPKKKIK	15.8	52.273	_AQAVS(ph)EEEEEEEGKSS(ph)SPK_	AQAVS(1)EEEEEEEGKS(0.087)S(0.456)S(0.456)PK	3	737.286	-0.19789	625000	349000	276000
S82	IPI00006987;IPI00000207	IPI00006987	ATP-dependent RNA helicase DDX24;DEAD box protein 24;HSPC328	DDX24	Q9GZR7;Q4V9L5;Q59FS7;Q7Z4W0;Q7Z4X3;Q9P054	ENSG00000089737	PF00270;PF00271	DEAD;Helicase_C	DEAD/DEAH box helicase;Helicase conserved C-terminal domain	GO:0005730;GO:0005737;GO:0043226;GO:0043228;GO:0043229;GO:0043232;GO:0044422;GO:0044424;GO:0044428;GO:0044446;GO:0044464	nucleolus;cytoplasm;organelle;non-membrane-bounded organelle;intracellular organelle;intracellular non-membrane-bounded organelle;organelle part;intracellular part;nuclear part;intracellular organelle part;cell part	GO:0000166;GO:0003676;GO:0003723;GO:0003724;GO:0003824;GO:0004004;GO:0004386;GO:0005488;GO:0005524;GO:0008026;GO:0008186;GO:0016462;GO:0016787;GO:0016817;GO:0016818;GO:0016887;GO:0017076;GO:0017111;GO:0030554;GO:0032553;GO:0032555;GO:0032559;GO:0042623;GO	nucleotide binding;nucleic acid binding;RNA binding;RNA helicase activity;catalytic activity;ATP-dependent RNA helicase activity;helicase activity;binding;ATP binding;ATP-dependent helicase activity;RNA-dependent ATPase activity;pyrophosphatase activity;h	GO:0006139;GO:0008152;GO:0009987;GO:0016070;GO:0034960;GO:0043170;GO:0043283;GO:0044237;GO:0044238;GO:0044260	nucleobase, nucleoside, nucleotide and nucleic acid metabolic process;metabolic process;cellular process;RNA metabolic process;cellular biopolymer metabolic process;macromolecule metabolic process;biopolymer metabolic process;cellular metabolic process;pr	hsa:57062			1	S	RKAQAVSEEEEEE	55.05	113.06	_AQAVS(ph)EEEEEEEGK_	AQAVS(1)EEEEEEEGK	2	822.32	-1.721	405260	167660	237600
T62	IPI00871695;IPI00020021	IPI00871695	Protein DEK	DEK	P35659	ENSG00000124795	PF08766;PF02037	DEK_C;SAP	DEK C terminal domain;SAP domain	GO:0005634;GO:0043226;GO:0043227;GO:0043229;GO:0043231;GO:0044424;GO:0044464	nucleus;organelle;membrane-bounded organelle;intracellular organelle;intracellular membrane-bounded organelle;intracellular part;cell part	GO:0003676;GO:0003677;GO:0003702;GO:0003704;GO:0005488;GO:0005515;GO:0030528;GO:0042393	nucleic acid binding;DNA binding;RNA polymerase II transcription factor activity;specific RNA polymerase II transcription factor activity;binding;protein binding;transcription regulator activity;histone binding	GO:0006355;GO:0006357;GO:0007154;GO:0007165;GO:0009889;GO:0009987;GO:0010468;GO:0010556;GO:0019079;GO:0019219;GO:0019222;GO:0022414;GO:0022415;GO:0031323;GO:0045449;GO:0050789;GO:0050794;GO:0051252;GO:0060255;GO:0065007	regulation of transcription, DNA-dependent;regulation of transcription from RNA polymerase II promoter;cell communication;signal transduction;regulation of biosynthetic process;cellular process;regulation of gene expression;regulation of macromolecule bio	hsa:7913			0.499922	T	AAEGEGTPTQPAS	39	85.62	_(ac)SASAPAAEGEGT(ph)PTQPASEKEPEM(ox)PGPR_	SASAPAAEGEGT(0.5)PT(0.5)QPASEKEPEMPGPR	3	973.09	1.0055	636150	636150	0
T64	IPI00871695;IPI00020021	IPI00871695	Protein DEK	DEK	P35659	ENSG00000124795	PF08766;PF02037	DEK_C;SAP	DEK C terminal domain;SAP domain	GO:0005634;GO:0043226;GO:0043227;GO:0043229;GO:0043231;GO:0044424;GO:0044464	nucleus;organelle;membrane-bounded organelle;intracellular organelle;intracellular membrane-bounded organelle;intracellular part;cell part	GO:0003676;GO:0003677;GO:0003702;GO:0003704;GO:0005488;GO:0005515;GO:0030528;GO:0042393	nucleic acid binding;DNA binding;RNA polymerase II transcription factor activity;specific RNA polymerase II transcription factor activity;binding;protein binding;transcription regulator activity;histone binding	GO:0006355;GO:0006357;GO:0007154;GO:0007165;GO:0009889;GO:0009987;GO:0010468;GO:0010556;GO:0019079;GO:0019219;GO:0019222;GO:0022414;GO:0022415;GO:0031323;GO:0045449;GO:0050789;GO:0050794;GO:0051252;GO:0060255;GO:0065007	regulation of transcription, DNA-dependent;regulation of transcription from RNA polymerase II promoter;cell communication;signal transduction;regulation of biosynthetic process;cellular process;regulation of gene expression;regulation of macromolecule bio	hsa:7913			0.499922	T	EGEGTPTQPASEK	39	85.62	_(ac)SASAPAAEGEGT(ph)PTQPASEKEPEM(ox)PGPR_	SASAPAAEGEGT(0.5)PT(0.5)QPASEKEPEMPGPR	3	973.09	1.0055	636150	636150	0
S571	IPI00619921;IPI00249982	IPI00619921	Death-inducer obliterator 1;Death-associated transcription factor 1;Death-inducer obliterator 1;Death-associated transcription factor 1	DIDO1;C20orf158;DATF1;KIAA0333;DIDO1;C20orf158;DATF1;KIAA0333	Q9BTC0-4;Q9BTC0;Q4VXV9;Q9BTC0-1;A8MY65	ENSG00000101191;ENSG00000101191	PF00628;PF07744;PF07500;PF00628;PF07744;PF07500	PHD;SPOC;TFIIS_M;PHD;SPOC;TFIIS_M	PHD-finger;SPOC domain;Transcription factor S-II (TFIIS), central domain;PHD-finger;SPOC domain;Transcription factor S-II (TFIIS), central domain	GO:0005634;GO:0005737;GO:0043226;GO:0043227;GO:0043229;GO:0043231;GO:0044424;GO:0044464;GO:0005634;GO:0005737;GO:0043226;GO:0043227;GO:0043229;GO:0043231;GO:0044424;GO:0044464	nucleus;cytoplasm;organelle;membrane-bounded organelle;intracellular organelle;intracellular membrane-bounded organelle;intracellular part;cell part;nucleus;cytoplasm;organelle;membrane-bounded organelle;intracellular organelle;intracellular membrane-boun	GO:0005488;GO:0005515;GO:0008270;GO:0043167;GO:0043169;GO:0046872;GO:0046914;GO:0005488;GO:0005515;GO:0008270;GO:0043167;GO:0043169;GO:0046872;GO:0046914	binding;protein binding;zinc ion binding;ion binding;cation binding;metal ion binding;transition metal ion binding;binding;protein binding;zinc ion binding;ion binding;cation binding;metal ion binding;transition metal ion binding	GO:0006139;GO:0006350;GO:0006915;GO:0008152;GO:0008219;GO:0009058;GO:0009059;GO:0009987;GO:0012501;GO:0016265;GO:0032502;GO:0034645;GO:0034960;GO:0034961;GO:0043170;GO:0043283;GO:0043284;GO:0044237;GO:0044238;GO:0044249;GO:0044260;GO:0006139;GO:0006350;GO	nucleobase, nucleoside, nucleotide and nucleic acid metabolic process;transcription;apoptosis;metabolic process;cell death;biosynthetic process;macromolecule biosynthetic process;cellular process;programmed cell death;death;developmental process;cellular	hsa:11083;hsa:11083			0.793796	S	NLVPKKSSFANVA	55.67	189.08	_S(ph)SFANVAAATPAIK_	S(0.794)S(0.206)FANVAAATPAIK	2	714.35	-0.98672	4273300	1552000	2721300
S572	IPI00619921;IPI00249982	IPI00619921	Death-inducer obliterator 1;Death-associated transcription factor 1;Death-inducer obliterator 1;Death-associated transcription factor 1	DIDO1;C20orf158;DATF1;KIAA0333;DIDO1;C20orf158;DATF1;KIAA0333	Q9BTC0-4;Q9BTC0;Q4VXV9;Q9BTC0-1;A8MY65	ENSG00000101191;ENSG00000101191	PF00628;PF07744;PF07500;PF00628;PF07744;PF07500	PHD;SPOC;TFIIS_M;PHD;SPOC;TFIIS_M	PHD-finger;SPOC domain;Transcription factor S-II (TFIIS), central domain;PHD-finger;SPOC domain;Transcription factor S-II (TFIIS), central domain	GO:0005634;GO:0005737;GO:0043226;GO:0043227;GO:0043229;GO:0043231;GO:0044424;GO:0044464;GO:0005634;GO:0005737;GO:0043226;GO:0043227;GO:0043229;GO:0043231;GO:0044424;GO:0044464	nucleus;cytoplasm;organelle;membrane-bounded organelle;intracellular organelle;intracellular membrane-bounded organelle;intracellular part;cell part;nucleus;cytoplasm;organelle;membrane-bounded organelle;intracellular organelle;intracellular membrane-boun	GO:0005488;GO:0005515;GO:0008270;GO:0043167;GO:0043169;GO:0046872;GO:0046914;GO:0005488;GO:0005515;GO:0008270;GO:0043167;GO:0043169;GO:0046872;GO:0046914	binding;protein binding;zinc ion binding;ion binding;cation binding;metal ion binding;transition metal ion binding;binding;protein binding;zinc ion binding;ion binding;cation binding;metal ion binding;transition metal ion binding	GO:0006139;GO:0006350;GO:0006915;GO:0008152;GO:0008219;GO:0009058;GO:0009059;GO:0009987;GO:0012501;GO:0016265;GO:0032502;GO:0034645;GO:0034960;GO:0034961;GO:0043170;GO:0043283;GO:0043284;GO:0044237;GO:0044238;GO:0044249;GO:0044260;GO:0006139;GO:0006350;GO	nucleobase, nucleoside, nucleotide and nucleic acid metabolic process;transcription;apoptosis;metabolic process;cell death;biosynthetic process;macromolecule biosynthetic process;cellular process;programmed cell death;death;developmental process;cellular	hsa:11083;hsa:11083			0.997156	S	LVPKKSSFANVAA	55.67	189.08	_KSS(ph)FANVAAATPAIK_	KS(0.003)S(0.997)FANVAAATPAIK	2	778.398	0.13814	4273300	1552000	2721300
S252	IPI00418169;IPI00334627;IPI00455315	IPI00418169	Putative uncharacterized protein DKFZp686P03159;Putative annexin A2-like protein;Annexin A2 pseudogene 2;Lipocortin II pseudogene;Annexin A2;Annexin-2;Annexin II;Lipocortin II;Calpactin I heavy chain;Chromobindin-8;p36;Protein I;Placental anticoagulant pr	DKFZp686P03159;ANXA2P2;ANX2L2;ANX2P2;LPC2B;ANXA2;ANX2;ANX2L4;CAL1H;LPC2D	Q6N0B3;Q8TBV2;A6NK55;A6NMY6;P07355	ENSG00000182718;ENSG00000216740;ENSG00000182718	PF00191;PF00191;PF00191	Annexin;Annexin;Annexin	Annexin;Annexin;Annexin	GO:0005576;GO:0005578;GO:0005604;GO:0016023;GO:0031012;GO:0031410;GO:0031982;GO:0031988;GO:0042470;GO:0043226;GO:0043227;GO:0043229;GO:0043231;GO:0044420;GO:0044421;GO:0044424;GO:0044444;GO:0044464;GO:0048770;GO:0000267;GO:0005576;GO:0005578;GO:0005604;GO	extracellular region;proteinaceous extracellular matrix;basement membrane;cytoplasmic membrane-bounded vesicle;extracellular matrix;cytoplasmic vesicle;vesicle;membrane-bounded vesicle;melanosome;organelle;membrane-bounded organelle;intracellular organell	GO:0004857;GO:0004859;GO:0005488;GO:0005509;GO:0005515;GO:0005543;GO:0005544;GO:0008092;GO:0008289;GO:0030234;GO:0043167;GO:0043169;GO:0046872;GO:0055102;GO:0004857;GO:0004859;GO:0005488;GO:0005509;GO:0005515;GO:0005543;GO:0005544;GO:0008092;GO:0008289;GO	enzyme inhibitor activity;phospholipase inhibitor activity;binding;calcium ion binding;protein binding;phospholipid binding;calcium-dependent phospholipid binding;cytoskeletal protein binding;lipid binding;enzyme regulator activity;ion binding;cation bind	GO:0001501;GO:0032502;GO:0048513;GO:0048856	skeletal development;developmental process;organ development;anatomical structure development	hsa:302			0.996761	S	VFDRYKSYSPYDM	22.43	131.77	_S(ph)YSPYDM(ox)LESIR_	S(0.997)YS(0.003)PYDMLESIR	2	778.821	0.16442	469650	0	469650
S139	IPI00021092;IPI00658059;IPI00289622;IPI00216598	IPI00021092	Protein downstream neighbor of Son;B17;Putative uncharacterized protein DONSON;Protein downstream neighbor of Son;B17;Protein downstream neighbor of Son;B17	DONSON;C21orf60;DONSON;DONSON;C21orf60;DONSON;C21orf60	Q9NYP3-1;Q9NYP3;Q8NC53;A6NDZ2;Q9NYP3-3;Q9NYP3-2	ENSG00000159147;ENSG00000159147;ENSG00000159147;ENSG00000159147				GO:0005634;GO:0043226;GO:0043227;GO:0043229;GO:0043231;GO:0044424;GO:0044464;GO:0005634;GO:0043226;GO:0043227;GO:0043229;GO:0043231;GO:0044424;GO:0044464;GO:0005634;GO:0043226;GO:0043227;GO:0043229;GO:0043231;GO:0044424;GO:0044464	nucleus;organelle;membrane-bounded organelle;intracellular organelle;intracellular membrane-bounded organelle;intracellular part;cell part;nucleus;organelle;membrane-bounded organelle;intracellular organelle;intracellular membrane-bounded organelle;intrac			GO:0007275;GO:0032501;GO:0032502;GO:0007275;GO:0032501;GO:0032502;GO:0007275;GO:0032501;GO:0032502	multicellular organismal development;multicellular organismal process;developmental process;multicellular organismal development;multicellular organismal process;developmental process;multicellular organismal development;multicellular organismal process;d	hsa:29980;hsa:29980;hsa:29980			0.78493	S	PQTSHVSFSEPDI	16.03	57.887	_TTVTELPQTSHVS(ph)FSEPDIPSSK_	TTVTELPQT(0.013)S(0.013)HVS(0.785)FS(0.186)EPDIPSS(0.002)K	3	856.402	0.25247	733560	189670	543890
S148	IPI00021092;IPI00658059;IPI00289622;IPI00216598	IPI00021092	Protein downstream neighbor of Son;B17;Putative uncharacterized protein DONSON;Protein downstream neighbor of Son;B17;Protein downstream neighbor of Son;B17	DONSON;C21orf60;DONSON;DONSON;C21orf60;DONSON;C21orf60	Q9NYP3-1;Q9NYP3;Q8NC53;A6NDZ2;Q9NYP3-3;Q9NYP3-2	ENSG00000159147;ENSG00000159147;ENSG00000159147;ENSG00000159147				GO:0005634;GO:0043226;GO:0043227;GO:0043229;GO:0043231;GO:0044424;GO:0044464;GO:0005634;GO:0043226;GO:0043227;GO:0043229;GO:0043231;GO:0044424;GO:0044464;GO:0005634;GO:0043226;GO:0043227;GO:0043229;GO:0043231;GO:0044424;GO:0044464	nucleus;organelle;membrane-bounded organelle;intracellular organelle;intracellular membrane-bounded organelle;intracellular part;cell part;nucleus;organelle;membrane-bounded organelle;intracellular organelle;intracellular membrane-bounded organelle;intrac			GO:0007275;GO:0032501;GO:0032502;GO:0007275;GO:0032501;GO:0032502;GO:0007275;GO:0032501;GO:0032502	multicellular organismal development;multicellular organismal process;developmental process;multicellular organismal development;multicellular organismal process;developmental process;multicellular organismal development;multicellular organismal process;d	hsa:29980;hsa:29980;hsa:29980			0.177797	S	EPDIPSSKSTELP	16.03	57.887	_TTVTELPQTSHVSFSEPDIPSS(ph)K_	T(0.018)T(0.018)VT(0.018)ELPQT(0.174)S(0.174)HVS(0.174)FS(0.174)EPDIPS(0.071)S(0.178)K	3	856.402	-0.14453	733560	189670	543890
S72	IPI00022697;IPI00794194;IPI00797141;IPI00794224	IPI00022697	Developmentally-regulated GTP-binding protein 2;Putative uncharacterized protein DRG2	DRG2;DRG2	P55039;Q53Y50;A8MZF9	ENSG00000108591;ENSG00000108591	PF01926;PF02824;PF01926;PF02824	MMR_HSR1;TGS;MMR_HSR1;TGS	GTPase of unknown function;TGS domain;GTPase of unknown function;TGS domain	GO:0005622;GO:0005737;GO:0044424;GO:0044464;GO:0005622;GO:0005737;GO:0044424;GO:0044464	intracellular;cytoplasm;intracellular part;cell part;intracellular;cytoplasm;intracellular part;cell part	GO:0000166;GO:0005488;GO:0005525;GO:0017076;GO:0019001;GO:0032553;GO:0032555;GO:0032561;GO:0000166;GO:0005488;GO:0005525;GO:0017076;GO:0019001;GO:0032553;GO:0032555;GO:0032561	nucleotide binding;binding;GTP binding;purine nucleotide binding;guanyl nucleotide binding;ribonucleotide binding;purine ribonucleotide binding;guanyl ribonucleotide binding;nucleotide binding;binding;GTP binding;purine nucleotide binding;guanyl nucleotid	GO:0007154;GO:0007165;GO:0009987;GO:0050789;GO:0050794;GO:0065007	cell communication;signal transduction;cellular process;regulation of biological process;regulation of cellular process;biological regulation	hsa:1819			1	S	ALIGFPSVGKSTF	31.15	112.01	_VALIGFPS(ph)VGK_	VALIGFPS(1)VGK	2	584.312	0.091978	288970	97222	191740
S2606	IPI00013933;IPI00217182	IPI00013933	Desmoplakin;250/210 kDa paraneoplastic pemphigus antigen;Desmoplakin;250/210 kDa paraneoplastic pemphigus antigen	DSP;DSP	P15924-1;P15924;P15924-2;Q4LE79	ENSG00000096696;ENSG00000096696	PF00681;PF00681	Plectin;Plectin	Plectin repeat;Plectin repeat	GO:0001533;GO:0005737;GO:0005856;GO:0030054;GO:0043226;GO:0043228;GO:0043229;GO:0043232;GO:0044424;GO:0044425;GO:0044459;GO:0044464;GO:0001533;GO:0005737;GO:0005856;GO:0030054;GO:0043226;GO:0043228;GO:0043229;GO:0043232;GO:0044424;GO:0044425;GO:0044459;GO	cornified envelope;cytoplasm;cytoskeleton;cell junction;organelle;non-membrane-bounded organelle;intracellular organelle;intracellular non-membrane-bounded organelle;intracellular part;membrane part;plasma membrane part;cell part;cornified envelope;cytopl	GO:0005198;GO:0005200;GO:0005488;GO:0005515;GO:0030674;GO:0005198;GO:0005200;GO:0005488;GO:0005515;GO:0030674	structural molecule activity;structural constituent of cytoskeleton;binding;protein binding;protein binding, bridging;structural molecule activity;structural constituent of cytoskeleton;binding;protein binding;protein binding, bridging	GO:0006464;GO:0008152;GO:0008544;GO:0009888;GO:0009987;GO:0018149;GO:0019538;GO:0030154;GO:0030216;GO:0032502;GO:0043170;GO:0043283;GO:0043412;GO:0043687;GO:0044237;GO:0044238;GO:0044260;GO:0044267;GO:0048856;GO:0048869;GO:0006464;GO:0008152;GO:0008544;GO	protein modification process;metabolic process;epidermis development;tissue development;cellular process;peptide cross-linking;protein metabolic process;cell differentiation;keratinocyte differentiation;developmental process;macromolecule metabolic proces	hsa:1832;hsa:1832			0.285453	S	RNLTIRSSSFSDT	69.19	164.92	_S(ph)SSFSDTLEESSPIAAIFDTENLEK_	S(0.285)S(0.179)S(0.179)FS(0.179)DT(0.179)LEESSPIAAIFDTENLEK	3	933.083	0.28523	1398000	0	1398000
T182	IPI00745955	IPI00745955	Probable rRNA-processing protein EBP2;EBNA1-binding protein 2;Nucleolar protein p40	EBNA1BP2;EBP2	Q99848;Q6IB29	ENSG00000117395	PF05890	Ebp2	Eukaryotic rRNA processing protein EBP2	GO:0000267;GO:0005624;GO:0005626;GO:0005634;GO:0043226;GO:0043227;GO:0043229;GO:0043231;GO:0044424;GO:0044464	cell fraction;membrane fraction;insoluble fraction;nucleus;organelle;membrane-bounded organelle;intracellular organelle;intracellular membrane-bounded organelle;intracellular part;cell part	GO:0005488;GO:0005515	binding;protein binding	GO:0006996;GO:0009987;GO:0016043;GO:0022613;GO:0032502;GO:0042254;GO:0048532	organelle organization;cellular process;cellular component organization;ribonucleoprotein complex biogenesis and assembly;developmental process;ribosome biogenesis;anatomical structure organization	hsa:10969			1	T	YGKKVQTEVLQKR	28.47	114.35	_VQT(ph)EVLQK_	VQT(1)EVLQK	2	512.757	0.015666	399000	149690	249310
T303	IPI00299254	IPI00299254	Eukaryotic translation initiation factor 5B;Translation initiation factor IF-2	EIF5B;IF2;KIAA0741	O60841;A0JLR8;Q05CQ1;Q53RV7;Q53SI8;Q8N5A0	ENSG00000158417	PF00009;PF03144	GTP_EFTU;GTP_EFTU_D2	Elongation factor Tu GTP binding domain;Elongation factor Tu domain 2	GO:0005737;GO:0044424;GO:0044464	cytoplasm;intracellular part;cell part	GO:0000166;GO:0003676;GO:0003743;GO:0003824;GO:0003924;GO:0005488;GO:0005515;GO:0005525;GO:0008135;GO:0016462;GO:0016787;GO:0016817;GO:0016818;GO:0017076;GO:0017111;GO:0019001;GO:0032553;GO:0032555;GO:0032561;GO:0045182	nucleotide binding;nucleic acid binding;translation initiation factor activity;catalytic activity;GTPase activity;binding;protein binding;GTP binding;translation factor activity, nucleic acid binding;pyrophosphatase activity;hydrolase activity;hydrolase a	GO:0006412;GO:0006417;GO:0006446;GO:0008152;GO:0009058;GO:0009059;GO:0009889;GO:0009987;GO:0010468;GO:0010556;GO:0010608;GO:0019222;GO:0019538;GO:0031323;GO:0031326;GO:0032268;GO:0034645;GO:0034960;GO:0034961;GO:0043170;GO:0043283;GO:0043284;GO:0044237;GO	translation;regulation of translation;regulation of translational initiation;metabolic process;biosynthetic process;macromolecule biosynthetic process;regulation of biosynthetic process;cellular process;regulation of gene expression;regulation of macromol	hsa:9669			0.998796	T	EKAETPTAAEDDN	23.31	56.674	_AETPT(ph)AAEDDNEGDKK_	AET(0.001)PT(0.999)AAEDDNEGDKK	3	590.907	0.16361	166550	91766	0
S176	IPI00843958;IPI00852659;IPI00167909;IPI00843902	IPI00843958	Echinoderm microtubule-associated protein-like 3;Echinoderm microtubule-associated protein-like 3;Echinoderm microtubule-associated protein-like 3	EML3;EML3;EML3	Q32P44-2;Q32P44;Q32P44-1;Q32P44-3	ENSG00000149499;ENSG00000149499;ENSG00000149499	PF03451;PF00400;PF03451;PF00400;PF03451;PF00400	HELP;WD40;HELP;WD40;HELP;WD40	HELP motif;WD domain, G-beta repeat;HELP motif;WD domain, G-beta repeat;HELP motif;WD domain, G-beta repeat	GO:0005737;GO:0005874;GO:0044422;GO:0044424;GO:0044430;GO:0044446;GO:0044464;GO:0005737;GO:0005874;GO:0044422;GO:0044424;GO:0044430;GO:0044446;GO:0044464;GO:0005737;GO:0005874;GO:0044422;GO:0044424;GO:0044430;GO:0044446;GO:0044464	cytoplasm;microtubule;organelle part;intracellular part;cytoskeletal part;intracellular organelle part;cell part;cytoplasm;microtubule;organelle part;intracellular part;cytoskeletal part;intracellular organelle part;cell part;cytoplasm;microtubule;organel	GO:0005488;GO:0005515;GO:0005488;GO:0005515;GO:0005488;GO:0005515	binding;protein binding;binding;protein binding;binding;protein binding			hsa:256364;hsa:256364;hsa:256364			0.999998	S	LSRKAISSANLLV	44.65	176.78	_AIS(ph)SANLLVR_	AIS(1)SANLLVR	2	562.297	0.00094923	1061100	716820	344250
S910	IPI00013452	IPI00013452	Bifunctional aminoacyl-tRNA synthetase;Proliferation-inducing gene 32 protein;Glutamyl-tRNA synthetase;Glutamate--tRNA ligase;Prolyl-tRNA synthetase;Proline--tRNA ligase	EPRS;GLNS;PARS;QARS;QPRS;PIG32	P07814;Q3KQZ8	ENSG00000136628	PF03129;PF09180;PF00749;PF03950;PF00587;PF00458	HGTP_anticodon;ProRS-C_1;tRNA-synt_1c;tRNA-synt_1c_C;tRNA-synt_2b;WHEP-TRS	Anticodon binding domain;Prolyl-tRNA synthetase, C-terminal;tRNA synthetases class I (E and Q), catalytic domain;tRNA synthetases class I (E and Q), anti-codon binding domain;tRNA synthetase class II core domain (G, H, P, S and T);WHEP-TRS domain	GO:0000267;GO:0005625;GO:0005737;GO:0044424;GO:0044464	cell fraction;soluble fraction;cytoplasm;intracellular part;cell part	GO:0000166;GO:0003824;GO:0004812;GO:0004818;GO:0004827;GO:0005488;GO:0005515;GO:0005524;GO:0016874;GO:0016875;GO:0016876;GO:0017076;GO:0030554;GO:0032553;GO:0032555;GO:0032559	nucleotide binding;catalytic activity;aminoacyl-tRNA ligase activity;glutamate-tRNA ligase activity;proline-tRNA ligase activity;binding;protein binding;ATP binding;ligase activity;ligase activity, forming carbon-oxygen bonds;ligase activity, forming amin	GO:0006082;GO:0006139;GO:0006399;GO:0006412;GO:0006418;GO:0006424;GO:0006433;GO:0006461;GO:0006519;GO:0006520;GO:0006807;GO:0008152;GO:0009058;GO:0009059;GO:0009308;GO:0009987;GO:0016043;GO:0016070;GO:0019538;GO:0019752;GO:0022607;GO:0032502;GO:0034641;GO	organic acid metabolic process;nucleobase, nucleoside, nucleotide and nucleic acid metabolic process;tRNA metabolic process;translation;tRNA aminoacylation for protein translation;glutamyl-tRNA aminoacylation;prolyl-tRNA aminoacylation;protein complex ass	hsa:2058	ko00251;ko00330;ko00860;ko00970	Glutamate metabolism;Arginine and proline metabolism;Porphyrin and chlorophyll metabolism;Aminoacyl-tRNA biosynthesis	1	S	LFDKVASQGEVVR	46.63	145.18	_VAS(ph)QGEVVR_	VAS(1)QGEVVR	2	512.745	-0.19723	697990	0	697990
S821	IPI00009464;IPI00220336	IPI00009464	Exosome component 10;Polymyositis/scleroderma autoantigen 2;Autoantigen PM/Scl 2;Polymyositis/scleroderma autoantigen 100 kDa;P100 polymyositis-scleroderma overlap syndrome-associated autoantigen;Exosome component 10;Polymyositis/scleroderma autoantigen 2	EXOSC10;PMSCL;PMSCL2;EXOSC10;PMSCL;PMSCL2	Q01780-1;Q01780;Q5TER4;Q01780-2;Q59G73;Q5TER5	ENSG00000171824;ENSG00000171824	PF01612;PF00570;PF08066;PF01612;PF00570;PF08066	3_5_exonuc;HRDC;PMC2NT;3_5_exonuc;HRDC;PMC2NT	3'-5' exonuclease;HRDC domain;PMC2NT (NUC016) domain;3'-5' exonuclease;HRDC domain;PMC2NT (NUC016) domain	GO:0000176;GO:0000178;GO:0005622;GO:0005634;GO:0005730;GO:0005737;GO:0032991;GO:0043226;GO:0043227;GO:0043228;GO:0043229;GO:0043231;GO:0043232;GO:0043234;GO:0044422;GO:0044424;GO:0044428;GO:0044446;GO:0044464;GO:0000176;GO:0000178;GO:0005622;GO:0005634;GO	nuclear exosome (RNase complex);exosome (RNase complex);intracellular;nucleus;nucleolus;cytoplasm;macromolecular complex;organelle;membrane-bounded organelle;non-membrane-bounded organelle;intracellular organelle;intracellular membrane-bounded organelle;i	GO:0003676;GO:0003723;GO:0003824;GO:0004518;GO:0004527;GO:0004672;GO:0004674;GO:0005488;GO:0005515;GO:0008408;GO:0016301;GO:0016740;GO:0016772;GO:0016773;GO:0016787;GO:0016788;GO:0042802;GO:0003676;GO:0003723;GO:0003824;GO:0004518;GO:0004527;GO:0004672;GO	nucleic acid binding;RNA binding;catalytic activity;nuclease activity;exonuclease activity;protein kinase activity;protein serine/threonine kinase activity;binding;protein binding;3'-5' exonuclease activity;kinase activity;transferase activity;transferase	GO:0000184;GO:0000956;GO:0006139;GO:0006364;GO:0006396;GO:0006401;GO:0006402;GO:0008152;GO:0009056;GO:0009057;GO:0009987;GO:0016070;GO:0016071;GO:0016072;GO:0034470;GO:0034660;GO:0034960;GO:0043170;GO:0043283;GO:0043285;GO:0044237;GO:0044238;GO:0044248;GO	nuclear-transcribed mRNA catabolic process, nonsense-mediated decay;nuclear-transcribed mRNA catabolic process;nucleobase, nucleoside, nucleotide and nucleic acid metabolic process;rRNA processing;RNA processing;RNA catabolic process;mRNA catabolic proces	hsa:5394;hsa:5394			0.57109	S	FTPYDYSQSDFKA	27.46	98.422	_DPEPPEKEFTPYDYS(ph)QSDFK_	DPEPPEKEFTPYDY(0.002)S(0.571)QS(0.427)DFK	3	833.681	0.11676	453500	0	453500
T195	IPI00026215	IPI00026215	Flap endonuclease 1;Flap structure-specific endonuclease 1;Maturation factor 1;DNase IV	FEN1;RAD2	P39748;Q6FHX6	ENSG00000168496	PF00867;PF00752	XPG_I;XPG_N	XPG I-region;XPG N-terminal domain	GO:0005634;GO:0043226;GO:0043227;GO:0043229;GO:0043231;GO:0044424;GO:0044464	nucleus;organelle;membrane-bounded organelle;intracellular organelle;intracellular membrane-bounded organelle;intracellular part;cell part	GO:0000287;GO:0003676;GO:0003677;GO:0003684;GO:0003690;GO:0003824;GO:0004518;GO:0004519;GO:0004520;GO:0004521;GO:0004523;GO:0004527;GO:0004529;GO:0004536;GO:0004540;GO:0005488;GO:0005515;GO:0008309;GO:0008409;GO:0016787;GO:0016788;GO:0016796;GO:0016888;GO	magnesium ion binding;nucleic acid binding;DNA binding;damaged DNA binding;double-stranded DNA binding;catalytic activity;nuclease activity;endonuclease activity;endodeoxyribonuclease activity;endoribonuclease activity;ribonuclease H activity;exonuclease	GO:0006139;GO:0006259;GO:0006260;GO:0006281;GO:0006302;GO:0006950;GO:0006974;GO:0007154;GO:0007165;GO:0007242;GO:0008152;GO:0009058;GO:0009059;GO:0009314;GO:0009411;GO:0009416;GO:0009628;GO:0009650;GO:0009987;GO:0019932;GO:0033554;GO:0034645;GO:0034960;GO	nucleobase, nucleoside, nucleotide and nucleic acid metabolic process;DNA metabolic process;DNA replication;DNA repair;double-strand break repair;response to stress;response to DNA damage stimulus;cell communication;signal transduction;intracellular signa	hsa:2237	ko03030;ko03410;ko03450	DNA replication;Base excision repair;Non-homologous end-joining	0.999843	T	VLMRHLTASEAKK	28.6	114.35	_HLT(ph)ASEAK_	HLT(1)ASEAK	2	468.713	0.81448	288640	17545	271090
T205	IPI00289907;IPI00552700	IPI00289907	Forty-two-three domain-containing protein 1;Protein 40-2-3;Putative uncharacterized protein FYTTD1	FYTTD1;FYTTD1	Q96QD9;A8MY74	ENSG00000122068;ENSG00000122068	PF07078;PF07078	FYTT;FYTT	Forty-two-three protein;Forty-two-three protein							hsa:84248;hsa:84248			1	T	VQAQLNTEQLLDD	12.89	69.159	_VQAQLNT(ph)EQLLDDVVAK_	VQAQLNT(1)EQLLDDVVAK	2	982.49	0.12892	136080	42937	93141
T798	IPI00456722;IPI00456723;IPI00472044;IPI00744251;IPI00646904	IPI00456722	GTPase-activating Rap/Ran-GAP domain-like 1;GAP-related-interacting partner to E12;Tuberin-like protein 1;GTPase-activating Rap/Ran-GAP domain-like 1;GAP-related-interacting partner to E12;Tuberin-like protein 1;GTPase-activating Rap/Ran-GAP domain-like 1	GARNL1;KIAA0884;TULIP1;GARNL1;KIAA0884;TULIP1;GARNL1;KIAA0884;TULIP1;GARNL1;KIAA0884;TULIP1;GARNL1;KIAA0884;TULIP1	Q6GYQ0-2;Q6GYQ0;A6NMA4;Q6GYQ0-5;Q6GYQ0-1;Q6GYQ0-4;Q6GYQ0-3;A0PJ59;Q9H984	ENSG00000174373;ENSG00000174373;ENSG00000174373;ENSG00000174373;ENSG00000174373	PF02145;PF02145;PF02145;PF02145;PF02145	Rap_GAP;Rap_GAP;Rap_GAP;Rap_GAP;Rap_GAP	Rap/ran-GAP;Rap/ran-GAP;Rap/ran-GAP;Rap/ran-GAP;Rap/ran-GAP	GO:0005622;GO:0005634;GO:0005737;GO:0005739;GO:0043226;GO:0043227;GO:0043229;GO:0043231;GO:0044424;GO:0044444;GO:0044464;GO:0005622;GO:0005634;GO:0005737;GO:0005739;GO:0043226;GO:0043227;GO:0043229;GO:0043231;GO:0044424;GO:0044444;GO:0044464;GO:0005622;GO	intracellular;nucleus;cytoplasm;mitochondrion;organelle;membrane-bounded organelle;intracellular organelle;intracellular membrane-bounded organelle;intracellular part;cytoplasmic part;cell part;intracellular;nucleus;cytoplasm;mitochondrion;organelle;membr	GO:0005096;GO:0008047;GO:0030234;GO:0030695;GO:0005096;GO:0008047;GO:0030234;GO:0030695;GO:0005096;GO:0008047;GO:0030234;GO:0030695;GO:0005096;GO:0008047;GO:0030234;GO:0030695;GO:0005096;GO:0008047;GO:0030234;GO:0030695	GTPase activator activity;enzyme activator activity;enzyme regulator activity;GTPase regulator activity;GTPase activator activity;enzyme activator activity;enzyme regulator activity;GTPase regulator activity;GTPase activator activity;enzyme activator acti	GO:0009966;GO:0050789;GO:0050794;GO:0051056;GO:0065007;GO:0009966;GO:0050789;GO:0050794;GO:0051056;GO:0065007;GO:0009966;GO:0050789;GO:0050794;GO:0051056;GO:0065007;GO:0009966;GO:0050789;GO:0050794;GO:0051056;GO:0065007;GO:0009966;GO:0050789;GO:0050794;GO	regulation of signal transduction;regulation of biological process;regulation of cellular process;regulation of small GTPase mediated signal transduction;biological regulation;regulation of signal transduction;regulation of biological process;regulation o	hsa:253959;hsa:253959;hsa:253959;hsa:253959;hsa:253959			0.82154	T	LPRSSSTSDILEP	41.6	74.039	_SSST(ph)SDILEPFTVER_	S(0.012)S(0.009)S(0.079)T(0.822)S(0.079)DILEPFTVER	2	874.393	-0.066199	309540	109690	199840
T606	IPI00478128;IPI00793421;IPI00410330;IPI00444526	IPI00478128	Transcriptional repressor p66-alpha;Hp66alpha;GATA zinc finger domain-containing protein 2A;Transcriptional repressor p66-alpha;Hp66alpha;GATA zinc finger domain-containing protein 2A	GATAD2A;GATAD2A	Q86YP4-1;Q86YP4;Q86YP4-2	ENSG00000167491;ENSG00000167491	PF00320;PF00320	GATA;GATA	GATA zinc finger;GATA zinc finger	GO:0000118;GO:0005634;GO:0005730;GO:0016581;GO:0016604;GO:0016607;GO:0032991;GO:0043226;GO:0043227;GO:0043228;GO:0043229;GO:0043231;GO:0043232;GO:0043234;GO:0044422;GO:0044424;GO:0044428;GO:0044446;GO:0044451;GO:0044464;GO:0000118;GO:0005634;GO:0005730;GO	histone deacetylase complex;nucleus;nucleolus;NuRD complex;nuclear body;nuclear speck;macromolecular complex;organelle;membrane-bounded organelle;non-membrane-bounded organelle;intracellular organelle;intracellular membrane-bounded organelle;intracellular	GO:0003676;GO:0003677;GO:0003700;GO:0005488;GO:0005515;GO:0008270;GO:0016564;GO:0030528;GO:0030674;GO:0043167;GO:0043169;GO:0043565;GO:0046872;GO:0046914;GO:0003676;GO:0003677;GO:0003700;GO:0005488;GO:0005515;GO:0008270;GO:0016564;GO:0030528;GO:0030674;GO	nucleic acid binding;DNA binding;transcription factor activity;binding;protein binding;zinc ion binding;transcription repressor activity;transcription regulator activity;protein binding, bridging;ion binding;cation binding;sequence-specific DNA binding;me	GO:0006139;GO:0006259;GO:0006304;GO:0006305;GO:0006306;GO:0006350;GO:0006355;GO:0006730;GO:0008152;GO:0009058;GO:0009059;GO:0009889;GO:0009890;GO:0009892;GO:0009987;GO:0010468;GO:0010556;GO:0010558;GO:0010605;GO:0010629;GO:0016481;GO:0019219;GO:0019222;GO	nucleobase, nucleoside, nucleotide and nucleic acid metabolic process;DNA metabolic process;DNA modification;DNA alkylation;DNA methylation;transcription;regulation of transcription, DNA-dependent;one-carbon compound metabolic process;metabolic process;bi	hsa:54815;hsa:54815			0.952202	T	TSNWKKTPLSTGG	18.91	78.936	_T(ph)PLSTGGTLAFVSPSLAVHK_	T(0.952)PLS(0.016)T(0.016)GGT(0.016)LAFVSPSLAVHK	3	688.357	0.088794	332620	53594	279030
T613	IPI00478128;IPI00793421;IPI00410330;IPI00444526	IPI00478128	Transcriptional repressor p66-alpha;Hp66alpha;GATA zinc finger domain-containing protein 2A;Transcriptional repressor p66-alpha;Hp66alpha;GATA zinc finger domain-containing protein 2A	GATAD2A;GATAD2A	Q86YP4-1;Q86YP4;Q86YP4-2	ENSG00000167491;ENSG00000167491	PF00320;PF00320	GATA;GATA	GATA zinc finger;GATA zinc finger	GO:0000118;GO:0005634;GO:0005730;GO:0016581;GO:0016604;GO:0016607;GO:0032991;GO:0043226;GO:0043227;GO:0043228;GO:0043229;GO:0043231;GO:0043232;GO:0043234;GO:0044422;GO:0044424;GO:0044428;GO:0044446;GO:0044451;GO:0044464;GO:0000118;GO:0005634;GO:0005730;GO	histone deacetylase complex;nucleus;nucleolus;NuRD complex;nuclear body;nuclear speck;macromolecular complex;organelle;membrane-bounded organelle;non-membrane-bounded organelle;intracellular organelle;intracellular membrane-bounded organelle;intracellular	GO:0003676;GO:0003677;GO:0003700;GO:0005488;GO:0005515;GO:0008270;GO:0016564;GO:0030528;GO:0030674;GO:0043167;GO:0043169;GO:0043565;GO:0046872;GO:0046914;GO:0003676;GO:0003677;GO:0003700;GO:0005488;GO:0005515;GO:0008270;GO:0016564;GO:0030528;GO:0030674;GO	nucleic acid binding;DNA binding;transcription factor activity;binding;protein binding;zinc ion binding;transcription repressor activity;transcription regulator activity;protein binding, bridging;ion binding;cation binding;sequence-specific DNA binding;me	GO:0006139;GO:0006259;GO:0006304;GO:0006305;GO:0006306;GO:0006350;GO:0006355;GO:0006730;GO:0008152;GO:0009058;GO:0009059;GO:0009889;GO:0009890;GO:0009892;GO:0009987;GO:0010468;GO:0010556;GO:0010558;GO:0010605;GO:0010629;GO:0016481;GO:0019219;GO:0019222;GO	nucleobase, nucleoside, nucleotide and nucleic acid metabolic process;DNA metabolic process;DNA modification;DNA alkylation;DNA methylation;transcription;regulation of transcription, DNA-dependent;one-carbon compound metabolic process;metabolic process;bi	hsa:54815;hsa:54815			0.849917	T	PLSTGGTLAFVSP	18.91	78.936	_TPLSTGGT(ph)LAFVSPSLAVHK_	T(0.069)PLS(0.041)T(0.041)GGT(0.85)LAFVSPSLAVHK	3	688.357	0.3115	332620	53594	279030
S71	IPI00013272;IPI00220522;IPI00220521;IPI00329694	IPI00013272	Golgin subfamily A member 4;Trans-Golgi p230;256 kDa golgin;Golgin-245;Protein 72.1;Golgin subfamily A member 4;Trans-Golgi p230;256 kDa golgin;Golgin-245;Protein 72.1;Golgin subfamily A member 4;Trans-Golgi p230;256 kDa golgin;Golgin-245;Protein 72.1;cDN	GOLGA4;GOLGA4;GOLGA4;GOLGA4	Q13439-1;Q13439;Q13439-4;Q9H2G3;Q13439-3;A8K3D5;Q49A56;Q59EW8;Q86W71	ENSG00000144674;ENSG00000144674;ENSG00000144674;ENSG00000144674	PF01465;PF01465;PF01465	GRIP;GRIP;GRIP	GRIP domain;GRIP domain;GRIP domain	GO:0000139;GO:0005737;GO:0005794;GO:0005802;GO:0016020;GO:0031090;GO:0043226;GO:0043227;GO:0043229;GO:0043231;GO:0044422;GO:0044424;GO:0044431;GO:0044444;GO:0044446;GO:0044464;GO:0000139;GO:0005737;GO:0005794;GO:0005802;GO:0016020;GO:0031090;GO:0043226;GO	Golgi membrane;cytoplasm;Golgi apparatus;trans-Golgi network;membrane;organelle membrane;organelle;membrane-bounded organelle;intracellular organelle;intracellular membrane-bounded organelle;organelle part;intracellular part;Golgi apparatus part;cytoplasm	GO:0000166;GO:0005488	nucleotide binding;binding	GO:0006810;GO:0009987;GO:0016192;GO:0051234;GO:0006810;GO:0009987;GO:0016192;GO:0051234;GO:0006810;GO:0009987;GO:0016192;GO:0051234	transport;cellular process;vesicle-mediated transport;establishment of localization;transport;cellular process;vesicle-mediated transport;establishment of localization;transport;cellular process;vesicle-mediated transport;establishment of localization	hsa:2803;hsa:2803;hsa:2803;hsa:2803			1	S	LQLRVPSVESLFR	28.9	130.93	_VPS(ph)VESLFR_	VPS(1)VESLFR	2	557.271	0.1873	254630	72440	182180
S667	IPI00414482;IPI00794530;IPI00807491;IPI00414481;IPI00874274	IPI00414482	General transcription factor 3C polypeptide 1;Transcription factor IIIC subunit alpha;TF3C-alpha;TFIIIC 220 kDa subunit;TFIIIC box B-binding subunit;General transcription factor 3C polypeptide 1;Transcription factor IIIC subunit alpha;TF3C-alpha;TFIIIC 22	GTF3C1;GTF3C1;GTF3C1;GTF3C1;GTF3C1	Q12789-1;Q12789;Q6AWA4;Q12789-2;Q6AHZ7;Q12789-3;Q7Z7H4;A8MRT3	ENSG00000077235;ENSG00000077235;ENSG00000077235;ENSG00000077235;ENSG00000077235	PF04182;PF04182;PF04182;PF04182	B-block_TFIIIC;B-block_TFIIIC;B-block_TFIIIC;B-block_TFIIIC	B-block binding subunit of TFIIIC;B-block binding subunit of TFIIIC;B-block binding subunit of TFIIIC;B-block binding subunit of TFIIIC	GO:0000127;GO:0005634;GO:0005667;GO:0032991;GO:0043226;GO:0043227;GO:0043229;GO:0043231;GO:0043234;GO:0044422;GO:0044424;GO:0044428;GO:0044446;GO:0044451;GO:0044464;GO:0000127;GO:0005634;GO:0005667;GO:0032991;GO:0043226;GO:0043227;GO:0043229;GO:0043231;GO	transcription factor TFIIIC complex;nucleus;transcription factor complex;macromolecular complex;organelle;membrane-bounded organelle;intracellular organelle;intracellular membrane-bounded organelle;protein complex;organelle part;intracellular part;nuclear	GO:0003676;GO:0003677;GO:0003709;GO:0005488;GO:0030528;GO:0003676;GO:0003677;GO:0003709;GO:0005488;GO:0030528;GO:0003676;GO:0003677;GO:0003709;GO:0005488;GO:0030528	nucleic acid binding;DNA binding;RNA polymerase III transcription factor activity;binding;transcription regulator activity;nucleic acid binding;DNA binding;RNA polymerase III transcription factor activity;binding;transcription regulator activity;nucleic a	GO:0006139;GO:0006350;GO:0006351;GO:0006383;GO:0008152;GO:0009058;GO:0009059;GO:0009303;GO:0009304;GO:0009987;GO:0016070;GO:0032774;GO:0034645;GO:0034960;GO:0034961;GO:0042791;GO:0042797;GO:0043170;GO:0043283;GO:0043284;GO:0044237;GO:0044238;GO:0044249;GO	nucleobase, nucleoside, nucleotide and nucleic acid metabolic process;transcription;transcription, DNA-dependent;transcription from RNA polymerase III promoter;metabolic process;biosynthetic process;macromolecule biosynthetic process;rRNA transcription;tR				1	S	RLVRNLSEEGLLR	24.89	130.93	_NLS(ph)EEGLLR_	NLS(1)EEGLLR	2	555.763	0.34105	382790	0	382790
S165	IPI00016861;IPI00412837	IPI00016861	General transcription factor 3C polypeptide 2;Transcription factor IIIC subunit beta;TF3C-beta;TFIIIC 110 kDa subunit;General transcription factor 3C polypeptide 2;Transcription factor IIIC subunit beta;TF3C-beta;TFIIIC 110 kDa subunit	GTF3C2;KIAA0011;GTF3C2;KIAA0011	Q8WUA4-1;Q8WUA4;Q53QN0;Q53SY8;Q8WUA4-2	ENSG00000115207;ENSG00000115207	PF00400;PF00400	WD40;WD40	WD domain, G-beta repeat;WD domain, G-beta repeat	GO:0000127;GO:0005634;GO:0005667;GO:0032991;GO:0043226;GO:0043227;GO:0043229;GO:0043231;GO:0043234;GO:0044422;GO:0044424;GO:0044428;GO:0044446;GO:0044451;GO:0044464;GO:0000127;GO:0005634;GO:0005667;GO:0032991;GO:0043226;GO:0043227;GO:0043229;GO:0043231;GO	transcription factor TFIIIC complex;nucleus;transcription factor complex;macromolecular complex;organelle;membrane-bounded organelle;intracellular organelle;intracellular membrane-bounded organelle;protein complex;organelle part;intracellular part;nuclear	GO:0003676;GO:0003677;GO:0003709;GO:0005488;GO:0005515;GO:0030528;GO:0003676;GO:0003677;GO:0003709;GO:0005488;GO:0005515;GO:0030528	nucleic acid binding;DNA binding;RNA polymerase III transcription factor activity;binding;protein binding;transcription regulator activity;nucleic acid binding;DNA binding;RNA polymerase III transcription factor activity;binding;protein binding;transcript	GO:0006139;GO:0006350;GO:0006351;GO:0006383;GO:0008152;GO:0009058;GO:0009059;GO:0009303;GO:0009304;GO:0009987;GO:0016070;GO:0032774;GO:0034645;GO:0034960;GO:0034961;GO:0042791;GO:0042797;GO:0043170;GO:0043283;GO:0043284;GO:0044237;GO:0044238;GO:0044249;GO	nucleobase, nucleoside, nucleotide and nucleic acid metabolic process;transcription;transcription, DNA-dependent;transcription from RNA polymerase III promoter;metabolic process;biosynthetic process;macromolecule biosynthetic process;rRNA transcription;tR	hsa:2976;hsa:2976			0.98915	S	DLDRPESQSPKRP	23.71	78.538	_DLDRPES(ph)QSPK_	DLDRPES(0.989)QS(0.011)PK	2	676.298	-0.17235	758420	456980	301440
S167	IPI00016861;IPI00412837	IPI00016861	General transcription factor 3C polypeptide 2;Transcription factor IIIC subunit beta;TF3C-beta;TFIIIC 110 kDa subunit;General transcription factor 3C polypeptide 2;Transcription factor IIIC subunit beta;TF3C-beta;TFIIIC 110 kDa subunit	GTF3C2;KIAA0011;GTF3C2;KIAA0011	Q8WUA4-1;Q8WUA4;Q53QN0;Q53SY8;Q8WUA4-2	ENSG00000115207;ENSG00000115207	PF00400;PF00400	WD40;WD40	WD domain, G-beta repeat;WD domain, G-beta repeat	GO:0000127;GO:0005634;GO:0005667;GO:0032991;GO:0043226;GO:0043227;GO:0043229;GO:0043231;GO:0043234;GO:0044422;GO:0044424;GO:0044428;GO:0044446;GO:0044451;GO:0044464;GO:0000127;GO:0005634;GO:0005667;GO:0032991;GO:0043226;GO:0043227;GO:0043229;GO:0043231;GO	transcription factor TFIIIC complex;nucleus;transcription factor complex;macromolecular complex;organelle;membrane-bounded organelle;intracellular organelle;intracellular membrane-bounded organelle;protein complex;organelle part;intracellular part;nuclear	GO:0003676;GO:0003677;GO:0003709;GO:0005488;GO:0005515;GO:0030528;GO:0003676;GO:0003677;GO:0003709;GO:0005488;GO:0005515;GO:0030528	nucleic acid binding;DNA binding;RNA polymerase III transcription factor activity;binding;protein binding;transcription regulator activity;nucleic acid binding;DNA binding;RNA polymerase III transcription factor activity;binding;protein binding;transcript	GO:0006139;GO:0006350;GO:0006351;GO:0006383;GO:0008152;GO:0009058;GO:0009059;GO:0009303;GO:0009304;GO:0009987;GO:0016070;GO:0032774;GO:0034645;GO:0034960;GO:0034961;GO:0042791;GO:0042797;GO:0043170;GO:0043283;GO:0043284;GO:0044237;GO:0044238;GO:0044249;GO	nucleobase, nucleoside, nucleotide and nucleic acid metabolic process;transcription;transcription, DNA-dependent;transcription from RNA polymerase III promoter;metabolic process;biosynthetic process;macromolecule biosynthetic process;rRNA transcription;tR	hsa:2976;hsa:2976			0.5	S	DRPESQSPKRPPE	23.71	78.538	_DLDRPES(ph)QSPK_	DLDRPES(0.5)QS(0.5)PK	3	451.201	-0.16939	758420	456980	301440
S421	IPI00102661;IPI00008477	IPI00102661	Hepatocellular carcinoma-associated antigen 90;TPX2, microtubule-associated, homolog (Xenopus laevis);TPX2, microtubule-associated, homolog (Xenopus laevis), isoform CRA_a;Targeting protein for Xklp2;Restricted expression proliferation-associated protein	HCA90;TPX2;RP11-243J16.10-002;hCG_38821;TPX2;C20orf1;C20orf2;DIL2;HCA519	Q96RR5;Q9ULW0;Q643R0;Q96FC3	ENSG00000088325;ENSG00000088325	PF09041;PF06886;PF09041;PF06886	Aurora-A_bind;TPX2;Aurora-A_bind;TPX2	Aurora-A binding;Targeting protein for Xklp2 (TPX2);Aurora-A binding;Targeting protein for Xklp2 (TPX2)	GO:0000922;GO:0005634;GO:0005819;GO:0005856;GO:0015630;GO:0043226;GO:0043227;GO:0043228;GO:0043229;GO:0043231;GO:0043232;GO:0044422;GO:0044424;GO:0044430;GO:0044446;GO:0044464	spindle pole;nucleus;spindle;cytoskeleton;microtubule cytoskeleton;organelle;membrane-bounded organelle;non-membrane-bounded organelle;intracellular organelle;intracellular membrane-bounded organelle;intracellular non-membrane-bounded organelle;organelle	GO:0000166;GO:0005488;GO:0005515;GO:0005524;GO:0005525;GO:0017076;GO:0019001;GO:0030554;GO:0032553;GO:0032555;GO:0032559;GO:0032561	nucleotide binding;binding;protein binding;ATP binding;GTP binding;purine nucleotide binding;guanyl nucleotide binding;adenyl nucleotide binding;ribonucleotide binding;purine ribonucleotide binding;adenyl ribonucleotide binding;guanyl ribonucleotide bindi	GO:0007067;GO:0008283;GO:0009987;GO:0022402;GO:0022403	mitosis;cell proliferation;cellular process;cell cycle process;cell cycle phase	hsa:22974			0.848716	S	RAVTCKSTAELEA	35.18	112.01	_S(ph)TAELEAEELEK_	S(0.849)T(0.151)AELEAEELEK	2	714.811	0.18222	525020	255250	269760
T8	IPI00022228	IPI00022228	Vigilin;High density lipoprotein-binding protein	HDLBP;HBP;VGL	Q00341;Q2HJC8;Q53QU2;Q5HYC5;Q96CF6	ENSG00000115677	PF00013	KH_1	KH domain	GO:0005634;GO:0005737;GO:0005886;GO:0016020;GO:0043226;GO:0043227;GO:0043229;GO:0043231;GO:0044424;GO:0044464	nucleus;cytoplasm;plasma membrane;membrane;organelle;membrane-bounded organelle;intracellular organelle;intracellular membrane-bounded organelle;intracellular part;cell part	GO:0003676;GO:0003723;GO:0005215;GO:0005319;GO:0005488;GO:0005515;GO:0008289;GO:0022892	nucleic acid binding;RNA binding;transporter activity;lipid transporter activity;binding;protein binding;lipid binding;substrate-specific transporter activity	GO:0006066;GO:0006629;GO:0006810;GO:0006869;GO:0008152;GO:0008202;GO:0008203;GO:0009058;GO:0009987;GO:0016125;GO:0044237;GO:0044238;GO:0044249;GO:0044255;GO:0051234	cellular alcohol metabolic process;lipid metabolic process;transport;lipid transport;metabolic process;steroid metabolic process;cholesterol metabolic process;biosynthetic process;cellular process;sterol metabolic process;cellular metabolic process;primar	hsa:3069			1	T	SSVAVLTQESFAE	59.96	163.63	_(ac)SSVAVLT(ph)QESFAEHR_	SSVAVLT(1)QESFAEHR	2	891.907	1.3663	455140	0	455140
S1749	IPI00783879;IPI00873065	IPI00783879	Zinc finger protein 40;Human immunodeficiency virus type I enhancer-binding protein 1;Major histocompatibility complex-binding protein 1;Positive regulatory domain II-binding factor 1;Zinc finger protein 40;Human immunodeficiency virus type I enhancer-bin	HIVEP1;ZNF40;HIVEP1;ZNF40	Q5VW60;P15822;Q5MPB1;Q82133	ENSG00000095951;ENSG00000095951	PF00096;PF00096	zf-C2H2;zf-C2H2	Zinc finger, C2H2 type;Zinc finger, C2H2 type	GO:0005622;GO:0005634;GO:0043226;GO:0043227;GO:0043229;GO:0043231;GO:0044424;GO:0044464;GO:0005622;GO:0005634;GO:0043226;GO:0043227;GO:0043229;GO:0043231;GO:0044424;GO:0044464	intracellular;nucleus;organelle;membrane-bounded organelle;intracellular organelle;intracellular membrane-bounded organelle;intracellular part;cell part;intracellular;nucleus;organelle;membrane-bounded organelle;intracellular organelle;intracellular membr	GO:0003676;GO:0003677;GO:0005488;GO:0005515;GO:0008270;GO:0043167;GO:0043169;GO:0046872;GO:0046914;GO:0003676;GO:0003677;GO:0005488;GO:0005515;GO:0008270;GO:0043167;GO:0043169;GO:0046872;GO:0046914	nucleic acid binding;DNA binding;binding;protein binding;zinc ion binding;ion binding;cation binding;metal ion binding;transition metal ion binding;nucleic acid binding;DNA binding;binding;protein binding;zinc ion binding;ion binding;cation binding;metal	GO:0006139;GO:0006350;GO:0006355;GO:0008152;GO:0009058;GO:0009059;GO:0009889;GO:0009987;GO:0010468;GO:0010556;GO:0019219;GO:0019222;GO:0031323;GO:0034645;GO:0034960;GO:0034961;GO:0043170;GO:0043283;GO:0043284;GO:0044237;GO:0044238;GO:0044249;GO:0044260;GO	nucleobase, nucleoside, nucleotide and nucleic acid metabolic process;transcription;regulation of transcription, DNA-dependent;metabolic process;biosynthetic process;macromolecule biosynthetic process;regulation of biosynthetic process;cellular process;re	hsa:3096;hsa:3096			0.999382	S	SSKRMLSPANSLD	30.23	89.579	_M(ox)LS(ph)PANSLDIAM(ox)EK_	MLS(0.999)PANS(0.001)LDIAMEK	2	816.356	-0.16891	173460	114830	58634
S361	IPI00215965;IPI00465365;IPI00873583;IPI00399037;IPI00789127;IPI00797148;IPI00873000;IPI00796602	IPI00215965	Heterogeneous nuclear ribonucleoprotein A1;Helix-destabilizing protein;Single-strand RNA-binding protein;Heterogeneous nuclear ribonucleoprotein A1;Helix-destabilizing protein;Single-strand RNA-binding protein;Heterogeneous nuclear ribonucleoprotein A1;He	HNRNPA1;HNRPA1;HNRNPA1;HNRPA1;HNRNPA1;HNRPA1	P09651-1;P09651;P09651-2;A8K4Z8;Q0VAC0;Q32P51;Q3MI39;Q6IPF2;Q9BSM5;A8MYG3;Q3MIB7	ENSG00000135486;ENSG00000135486;ENSG00000135486	PF00076;PF00076;PF00076	RRM_1;RRM_1;RRM_1	RNA recognition motif. (a.k.a. RRM, RBD, or RNP domain);RNA recognition motif. (a.k.a. RRM, RBD, or RNP domain);RNA recognition motif. (a.k.a. RRM, RBD, or RNP domain)	GO:0005634;GO:0005654;GO:0005681;GO:0005737;GO:0030529;GO:0030530;GO:0032991;GO:0043226;GO:0043227;GO:0043229;GO:0043231;GO:0044422;GO:0044424;GO:0044428;GO:0044446;GO:0044464;GO:0005634;GO:0005654;GO:0005681;GO:0005737;GO:0030529;GO:0030530;GO:0032991;GO	nucleus;nucleoplasm;spliceosome;cytoplasm;ribonucleoprotein complex;heterogeneous nuclear ribonucleoprotein complex;macromolecular complex;organelle;membrane-bounded organelle;intracellular organelle;intracellular membrane-bounded organelle;organelle part	GO:0000166;GO:0003676;GO:0003677;GO:0003697;GO:0003723;GO:0003727;GO:0005488;GO:0005515;GO:0043566;GO:0000166;GO:0003676;GO:0003677;GO:0003697;GO:0003723;GO:0003727;GO:0005488;GO:0005515;GO:0043566;GO:0000166;GO:0003676;GO:0003677;GO:0003697;GO:0003723;GO	nucleotide binding;nucleic acid binding;DNA binding;single-stranded DNA binding;RNA binding;single-stranded RNA binding;binding;protein binding;structure-specific DNA binding;nucleotide binding;nucleic acid binding;DNA binding;single-stranded DNA binding;	GO:0000375;GO:0000377;GO:0000398;GO:0006139;GO:0006396;GO:0006397;GO:0006405;GO:0006810;GO:0006913;GO:0008152;GO:0008380;GO:0009987;GO:0015931;GO:0016070;GO:0016071;GO:0034960;GO:0043170;GO:0043283;GO:0044237;GO:0044238;GO:0044260;GO:0046907;GO:0050657;GO	RNA splicing, via transesterification reactions;RNA splicing, via transesterification reactions with bulged adenosine as nucleophile;nuclear mRNA splicing, via spliceosome;nucleobase, nucleoside, nucleotide and nucleic acid metabolic process;RNA processin	hsa:3178;hsa:3178;hsa:3178			0.7289	S	GGYGGSSSSSSYG	30.56	83.047	_NQGGYGGSS(ph)SSSSYGSGR_	NQGGYGGS(0.085)S(0.729)S(0.085)S(0.085)S(0.013)S(0.002)YGSGR	2	887.837	0.42559	345270	172200	173070
T159	IPI00874030;IPI00396378;IPI00414696;IPI00386854	IPI00874030	Heterogeneous nuclear ribonucleoproteins A2/B1;Heterogeneous nuclear ribonucleoproteins A2/B1;Heterogeneous nuclear ribonucleoproteins A2/B1	HNRNPA2B1;HNRPA2B1;HNRNPA2B1;HNRPA2B1;HNRNPA2B1;HNRPA2B1	A8K064;P22626-1;P22626;P22626-2;Q9BWA9	ENSG00000122566;ENSG00000122566;ENSG00000122566	PF00076;PF00076;PF00076	RRM_1;RRM_1;RRM_1	RNA recognition motif. (a.k.a. RRM, RBD, or RNP domain);RNA recognition motif. (a.k.a. RRM, RBD, or RNP domain);RNA recognition motif. (a.k.a. RRM, RBD, or RNP domain)	GO:0005634;GO:0005681;GO:0030529;GO:0030530;GO:0032991;GO:0043226;GO:0043227;GO:0043229;GO:0043231;GO:0044422;GO:0044424;GO:0044428;GO:0044446;GO:0044464;GO:0005634;GO:0005681;GO:0030529;GO:0030530;GO:0032991;GO:0043226;GO:0043227;GO:0043229;GO:0043231;GO	nucleus;spliceosome;ribonucleoprotein complex;heterogeneous nuclear ribonucleoprotein complex;macromolecular complex;organelle;membrane-bounded organelle;intracellular organelle;intracellular membrane-bounded organelle;organelle part;intracellular part;nu	GO:0000166;GO:0003676;GO:0003677;GO:0003697;GO:0003723;GO:0005488;GO:0005515;GO:0042162;GO:0043047;GO:0043565;GO:0043566;GO:0000166;GO:0003676;GO:0003677;GO:0003697;GO:0003723;GO:0005488;GO:0005515;GO:0042162;GO:0043047;GO:0043565;GO:0043566;GO:0000166;GO	nucleotide binding;nucleic acid binding;DNA binding;single-stranded DNA binding;RNA binding;binding;protein binding;telomeric DNA binding;single-stranded telomeric DNA binding;sequence-specific DNA binding;structure-specific DNA binding;nucleotide binding	GO:0000375;GO:0000377;GO:0000398;GO:0006139;GO:0006396;GO:0006397;GO:0006810;GO:0008152;GO:0008380;GO:0009987;GO:0015931;GO:0016070;GO:0016071;GO:0034960;GO:0043170;GO:0043283;GO:0044237;GO:0044238;GO:0044260;GO:0050657;GO:0050658;GO:0051234;GO:0051236;GO	RNA splicing, via transesterification reactions;RNA splicing, via transesterification reactions with bulged adenosine as nucleophile;nuclear mRNA splicing, via spliceosome;nucleobase, nucleoside, nucleotide and nucleic acid metabolic process;RNA processin	hsa:3181;hsa:3181;hsa:3181			1	T	RGFGFVTFDDHDP	21.59	97.936	_GFGFVT(ph)FDDHDPVDK_	GFGFVT(1)FDDHDPVDK	3	592.582	-0.069472	1467000	116250	1350800
S432	IPI00171903;IPI00383296	IPI00171903	Heterogeneous nuclear ribonucleoprotein M;Heterogeneous nuclear ribonucleoprotein M	HNRNPM;HNRPM;NAGR1;HNRNPM;HNRPM;NAGR1	P52272-1;P52272;Q59ES8;Q7KYM9;P52272-2;Q6P2D7;Q8TCM5	ENSG00000099783;ENSG00000099783	PF00076;PF00076	RRM_1;RRM_1	RNA recognition motif. (a.k.a. RRM, RBD, or RNP domain);RNA recognition motif. (a.k.a. RRM, RBD, or RNP domain)	GO:0005634;GO:0005681;GO:0005887;GO:0016021;GO:0030529;GO:0031224;GO:0031226;GO:0032991;GO:0043226;GO:0043227;GO:0043229;GO:0043231;GO:0044422;GO:0044424;GO:0044425;GO:0044428;GO:0044446;GO:0044459;GO:0044464;GO:0005634;GO:0005681;GO:0005887;GO:0016021;GO	nucleus;spliceosome;integral to plasma membrane;integral to membrane;ribonucleoprotein complex;intrinsic to membrane;intrinsic to plasma membrane;macromolecular complex;organelle;membrane-bounded organelle;intracellular organelle;intracellular membrane-bo	GO:0000166;GO:0003676;GO:0003723;GO:0005488;GO:0005515;GO:0019904;GO:0000166;GO:0003676;GO:0003723;GO:0005488;GO:0005515;GO:0019904	nucleotide binding;nucleic acid binding;RNA binding;binding;protein binding;protein domain specific binding;nucleotide binding;nucleic acid binding;RNA binding;binding;protein binding;protein domain specific binding	GO:0000375;GO:0000377;GO:0000398;GO:0006139;GO:0006396;GO:0006397;GO:0008152;GO:0008380;GO:0009987;GO:0016070;GO:0016071;GO:0034960;GO:0043170;GO:0043283;GO:0044237;GO:0044238;GO:0044260;GO:0000375;GO:0000377;GO:0000398;GO:0006139;GO:0006396;GO:0006397;GO	RNA splicing, via transesterification reactions;RNA splicing, via transesterification reactions with bulged adenosine as nucleophile;nuclear mRNA splicing, via spliceosome;nucleobase, nucleoside, nucleotide and nucleic acid metabolic process;RNA processin	hsa:4670;hsa:4670			1	S	GMDRVGSEIERMG	59.78	142.72	_VGS(ph)EIER_	VGS(1)EIER	2	435.192	0.0084517	1180000	542110	637850
S514	IPI00027230;IPI00789430	IPI00027230	Endoplasmin;Heat shock protein 90 kDa beta member 1;94 kDa glucose-regulated protein;GRP94;gp96 homolog;Tumor rejection antigen 1	HSP90B1;TRA1	P14625;Q59FC6;Q5CAQ5;Q96GW1	ENSG00000166598	PF02518;PF00183	HATPase_c;HSP90	Histidine kinase-, DNA gyrase B-, and HSP90-like ATPase;Hsp90 protein	GO:0000267;GO:0005624;GO:0005626;GO:0005783;GO:0005788;GO:0005789;GO:0005792;GO:0005829;GO:0016020;GO:0016023;GO:0031090;GO:0031410;GO:0031974;GO:0031982;GO:0031988;GO:0042470;GO:0042598;GO:0043226;GO:0043227;GO:0043229;GO:0043231;GO:0043233;GO:0044422;GO	cell fraction;membrane fraction;insoluble fraction;endoplasmic reticulum;endoplasmic reticulum lumen;endoplasmic reticulum membrane;microsome;cytosol;membrane;cytoplasmic membrane-bounded vesicle;organelle membrane;cytoplasmic vesicle;membrane-enclosed lu	GO:0000166;GO:0003676;GO:0003723;GO:0005102;GO:0005488;GO:0005509;GO:0005515;GO:0005524;GO:0017076;GO:0030554;GO:0032553;GO:0032555;GO:0032559;GO:0043167;GO:0043169;GO:0046790;GO:0046872;GO:0050750;GO:0051082	nucleotide binding;nucleic acid binding;RNA binding;receptor binding;binding;calcium ion binding;protein binding;ATP binding;purine nucleotide binding;adenyl nucleotide binding;ribonucleotide binding;purine ribonucleotide binding;adenyl ribonucleotide bin	GO:0001666;GO:0006457;GO:0006810;GO:0006916;GO:0006950;GO:0008152;GO:0009987;GO:0015031;GO:0019538;GO:0042981;GO:0043066;GO:0043067;GO:0043069;GO:0043170;GO:0044237;GO:0044238;GO:0044260;GO:0044267;GO:0045184;GO:0048519;GO:0048523;GO:0050789;GO:0050793;GO	response to hypoxia;protein folding;transport;anti-apoptosis;response to stress;metabolic process;cellular process;protein transport;protein metabolic process;regulation of apoptosis;negative regulation of apoptosis;regulation of programmed cell death;neg	hsa:7184	ko05215	Prostate cancer	0.499823	S	KLLRFQSSHHPTD	58.71	77.709	_FQS(ph)SHHPTDITSLDQYVER_	FQS(0.5)S(0.5)HHPTDITSLDQYVER	3	780.681	-0.097829	1572000	0	1572000
S515	IPI00027230;IPI00789430	IPI00027230	Endoplasmin;Heat shock protein 90 kDa beta member 1;94 kDa glucose-regulated protein;GRP94;gp96 homolog;Tumor rejection antigen 1	HSP90B1;TRA1	P14625;Q59FC6;Q5CAQ5;Q96GW1	ENSG00000166598	PF02518;PF00183	HATPase_c;HSP90	Histidine kinase-, DNA gyrase B-, and HSP90-like ATPase;Hsp90 protein	GO:0000267;GO:0005624;GO:0005626;GO:0005783;GO:0005788;GO:0005789;GO:0005792;GO:0005829;GO:0016020;GO:0016023;GO:0031090;GO:0031410;GO:0031974;GO:0031982;GO:0031988;GO:0042470;GO:0042598;GO:0043226;GO:0043227;GO:0043229;GO:0043231;GO:0043233;GO:0044422;GO	cell fraction;membrane fraction;insoluble fraction;endoplasmic reticulum;endoplasmic reticulum lumen;endoplasmic reticulum membrane;microsome;cytosol;membrane;cytoplasmic membrane-bounded vesicle;organelle membrane;cytoplasmic vesicle;membrane-enclosed lu	GO:0000166;GO:0003676;GO:0003723;GO:0005102;GO:0005488;GO:0005509;GO:0005515;GO:0005524;GO:0017076;GO:0030554;GO:0032553;GO:0032555;GO:0032559;GO:0043167;GO:0043169;GO:0046790;GO:0046872;GO:0050750;GO:0051082	nucleotide binding;nucleic acid binding;RNA binding;receptor binding;binding;calcium ion binding;protein binding;ATP binding;purine nucleotide binding;adenyl nucleotide binding;ribonucleotide binding;purine ribonucleotide binding;adenyl ribonucleotide bin	GO:0001666;GO:0006457;GO:0006810;GO:0006916;GO:0006950;GO:0008152;GO:0009987;GO:0015031;GO:0019538;GO:0042981;GO:0043066;GO:0043067;GO:0043069;GO:0043170;GO:0044237;GO:0044238;GO:0044260;GO:0044267;GO:0045184;GO:0048519;GO:0048523;GO:0050789;GO:0050793;GO	response to hypoxia;protein folding;transport;anti-apoptosis;response to stress;metabolic process;cellular process;protein transport;protein metabolic process;regulation of apoptosis;negative regulation of apoptosis;regulation of programmed cell death;neg	hsa:7184	ko05215	Prostate cancer	0.499823	S	LLRFQSSHHPTDI	58.71	77.709	_FQS(ph)SHHPTDITSLDQYVER_	FQS(0.5)S(0.5)HHPTDITSLDQYVER	3	780.681	-0.097829	1572000	0	1572000
S112	IPI00220014;IPI00645307;IPI00640997	IPI00220014	Isopentenyl-diphosphate Delta-isomerase 1;Isopentenyl pyrophosphate isomerase 1	IDI1	Q13907	ENSG00000067064	PF00293	NUDIX	NUDIX domain	GO:0005777;GO:0005829;GO:0042579;GO:0043226;GO:0043227;GO:0043229;GO:0043231;GO:0044424;GO:0044444;GO:0044464	peroxisome;cytosol;microbody;organelle;membrane-bounded organelle;intracellular organelle;intracellular membrane-bounded organelle;intracellular part;cytoplasmic part;cell part	GO:0000287;GO:0003824;GO:0004452;GO:0005488;GO:0016787;GO:0016853;GO:0016860;GO:0016863;GO:0043167;GO:0046872	magnesium ion binding;catalytic activity;isopentenyl-diphosphate delta-isomerase activity;binding;hydrolase activity;isomerase activity;intramolecular oxidoreductase activity;intramolecular oxidoreductase activity, transposing C=C bonds;ion binding;metal	GO:0006066;GO:0006629;GO:0006694;GO:0006695;GO:0006720;GO:0006721;GO:0008152;GO:0008202;GO:0008203;GO:0008299;GO:0008610;GO:0009058;GO:0009987;GO:0016108;GO:0016109;GO:0016114;GO:0016116;GO:0016117;GO:0016125;GO:0016126;GO:0019748;GO:0042440;GO:0044237;GO	cellular alcohol metabolic process;lipid metabolic process;steroid biosynthetic process;cholesterol biosynthetic process;isoprenoid metabolic process;terpenoid metabolic process;metabolic process;steroid metabolic process;cholesterol metabolic process;iso				1	S	LLHRAFSVFLFNT	61.91	153.28	_AFS(ph)VFLFNTENK_	AFS(1)VFLFNTENK	2	748.845	0.38484	1609100	0	1609100
S574	IPI00644591;IPI00008339	IPI00644591	Putative uncharacterized protein INF2;Inverted formin-2;HBEBP2-binding protein C	INF2;INF2;C14orf151;C14orf173	A8MSL0;Q27J81;Q6P1X7;Q9H6N1;Q27J83;Q69YL8;Q6PK22	ENSG00000203485;ENSG00000203485	PF02181;PF02205;PF06367;PF06371;PF06367;PF06371;PF02181;PF02205	FH2;WH2;Drf_FH3;Drf_GBD;Drf_FH3;Drf_GBD;FH2;WH2	Formin Homology 2 Domain;WH2 motif;Diaphanous FH3 Domain;Diaphanous GTPase-binding Domain;Diaphanous FH3 Domain;Diaphanous GTPase-binding Domain;Formin Homology 2 Domain;WH2 motif	GO:0005634;GO:0005737;GO:0005783;GO:0043226;GO:0043227;GO:0043229;GO:0043231;GO:0044424;GO:0044444;GO:0044464;GO:0005634;GO:0005737;GO:0005783;GO:0043226;GO:0043227;GO:0043229;GO:0043231;GO:0044424;GO:0044444;GO:0044464	nucleus;cytoplasm;endoplasmic reticulum;organelle;membrane-bounded organelle;intracellular organelle;intracellular membrane-bounded organelle;intracellular part;cytoplasmic part;cell part;nucleus;cytoplasm;endoplasmic reticulum;organelle;membrane-bounded	GO:0003779;GO:0005488;GO:0005515;GO:0008092;GO:0003779;GO:0005488;GO:0005515;GO:0008092;GO:0017016;GO:0017048;GO:0019899;GO:0031267;GO:0051020	actin binding;binding;protein binding;cytoskeletal protein binding;actin binding;binding;protein binding;cytoskeletal protein binding;Ras GTPase binding;Rho GTPase binding;enzyme binding;small GTPase binding;GTPase binding	GO:0009987;GO:0016043;GO:0030029;GO:0030036;GO:0032502;GO:0048532;GO:0009987;GO:0016043;GO:0030029;GO:0030036;GO:0032502;GO:0048532	cellular process;cellular component organization;actin filament-based process;actin cytoskeleton organization;developmental process;anatomical structure organization;cellular process;cellular component organization;actin filament-based process;actin cytos	hsa:64423;hsa:84800;hsa:64423;hsa:84800			1	S	NWQKLPSNVAREH	41.18	126.79	_LPS(ph)NVAR_	LPS(1)NVAR	2	418.705	-0.34954	9453800	0	9453800
S655	IPI00843802;IPI00180625;IPI00844266	IPI00843802	Protein KIAA0284;Protein KIAA0284;Protein KIAA0284	KIAA0284;FAM68C;KIAA0284;FAM68C;KIAA0284;FAM68C	Q9Y4F5-1;Q9Y4F5;Q9Y4F5-2;Q9Y4F5-3	ENSG00000099814;ENSG00000099814;ENSG00000099814	PF00498;PF00498;PF00498	FHA;FHA;FHA	FHA domain;FHA domain;FHA domain	GO:0005737;GO:0005856;GO:0005874;GO:0043226;GO:0043228;GO:0043229;GO:0043232;GO:0044422;GO:0044424;GO:0044430;GO:0044446;GO:0044464;GO:0005737;GO:0005856;GO:0005874;GO:0043226;GO:0043228;GO:0043229;GO:0043232;GO:0044422;GO:0044424;GO:0044430;GO:0044446;GO	cytoplasm;cytoskeleton;microtubule;organelle;non-membrane-bounded organelle;intracellular organelle;intracellular non-membrane-bounded organelle;organelle part;intracellular part;cytoskeletal part;intracellular organelle part;cell part;cytoplasm;cytoskele					hsa:283638;hsa:283638;hsa:283638			1	S	GLPVPGSPGGQKW	18.69	57.154	_PLGAAPQAEHQGLPVPGS(ph)PGGQK_	PLGAAPQAEHQGLPVPGS(1)PGGQK	3	758.374	-0.042366	502380	78125	154600
S224	IPI00843802;IPI00180625;IPI00844266	IPI00843802	Protein KIAA0284;Protein KIAA0284;Protein KIAA0284	KIAA0284;FAM68C;KIAA0284;FAM68C;KIAA0284;FAM68C	Q9Y4F5-1;Q9Y4F5;Q9Y4F5-2;Q9Y4F5-3	ENSG00000099814;ENSG00000099814;ENSG00000099814	PF00498;PF00498;PF00498	FHA;FHA;FHA	FHA domain;FHA domain;FHA domain	GO:0005737;GO:0005856;GO:0005874;GO:0043226;GO:0043228;GO:0043229;GO:0043232;GO:0044422;GO:0044424;GO:0044430;GO:0044446;GO:0044464;GO:0005737;GO:0005856;GO:0005874;GO:0043226;GO:0043228;GO:0043229;GO:0043232;GO:0044422;GO:0044424;GO:0044430;GO:0044446;GO	cytoplasm;cytoskeleton;microtubule;organelle;non-membrane-bounded organelle;intracellular organelle;intracellular non-membrane-bounded organelle;organelle part;intracellular part;cytoskeletal part;intracellular organelle part;cell part;cytoplasm;cytoskele					hsa:283638;hsa:283638;hsa:283638			0.99914	S	SFRREPSYFEIPT	23.72	100.32	_REPS(ph)YFEIPTK_	REPS(0.999)Y(0.001)FEIPTK	2	723.837	0.38514	2413800	799670	1614100
S391	IPI00465123;IPI00556645;IPI00807514	IPI00465123	Uncharacterized protein KIAA0415;Forkhead box protein K1;Myocyte nuclear factor;Forkhead box protein K1;Myocyte nuclear factor	KIAA0415;FOXK1;MNF;FOXK1;MNF	O43299-1;O43299;A4D1Z4;P85037-1;P85037;P85037-2	ENSG00000164917;ENSG00000164916;ENSG00000164916	PF00250;PF00498;PF00250;PF00498;PF00250	Fork_head;FHA;Fork_head;FHA;Fork_head	Fork head domain;FHA domain;Fork head domain;FHA domain;Fork head domain	GO:0005634;GO:0043226;GO:0043227;GO:0043229;GO:0043231;GO:0044424;GO:0044464;GO:0005634;GO:0043226;GO:0043227;GO:0043229;GO:0043231;GO:0044424;GO:0044464;GO:0005634;GO:0043226;GO:0043227;GO:0043229;GO:0043231;GO:0044424;GO:0044464	nucleus;organelle;membrane-bounded organelle;intracellular organelle;intracellular membrane-bounded organelle;intracellular part;cell part;nucleus;organelle;membrane-bounded organelle;intracellular organelle;intracellular membrane-bounded organelle;intrac	GO:0003676;GO:0003677;GO:0003700;GO:0005488;GO:0030528;GO:0043565;GO:0003676;GO:0003677;GO:0003700;GO:0005488;GO:0005515;GO:0016563;GO:0016564;GO:0030528;GO:0043565;GO:0003676;GO:0003677;GO:0003700;GO:0005488;GO:0005515;GO:0016563;GO:0016564;GO:0030528;GO	nucleic acid binding;DNA binding;transcription factor activity;binding;transcription regulator activity;sequence-specific DNA binding;nucleic acid binding;DNA binding;transcription factor activity;binding;protein binding;transcription activator activity;t	GO:0006355;GO:0009889;GO:0010468;GO:0010556;GO:0019219;GO:0019222;GO:0031323;GO:0045449;GO:0050789;GO:0050794;GO:0051252;GO:0060255;GO:0065007;GO:0006139;GO:0006350;GO:0006355;GO:0006357;GO:0007275;GO:0007517;GO:0007519;GO:0008152;GO:0009058;GO:0009059;GO	regulation of transcription, DNA-dependent;regulation of biosynthetic process;regulation of gene expression;regulation of macromolecule biosynthetic process;regulation of nucleobase, nucleoside, nucleotide and nucleic acid metabolic process;regulation of	hsa:9907;hsa:221937;hsa:221937			0.995942	S	TPFGPLSSRSAPA	15.76	104.43	_TPFGPLS(ph)SR_	TPFGPLS(0.996)S(0.004)R	2	521.242	-0.038624	535720	214000	321720
T116	IPI00290435;IPI00645758;IPI00216113;IPI00552801	IPI00290435	Kinesin-like protein KIF2C;Mitotic centromere-associated kinesin;Kinesin-like protein 6;Kinesin family member 2C;Kinesin-like protein KIF2C;Mitotic centromere-associated kinesin;Kinesin-like protein 6;Kinesin family member 2C	KIF2C;KNSL6;KIF2C;RP11-269F19.1-004;KIF2C;KNSL6;KIF2C;RP11-269F19.1-003	Q99661-1;Q99661;A8K3S3;Q6ICU1;Q5JR89;Q99661-2;Q5JR88;Q8N5N1;Q5JR91	ENSG00000142945;ENSG00000142945;ENSG00000142945;ENSG00000142945	PF00225;PF00225;PF00225	Kinesin;Kinesin;Kinesin	Kinesin motor domain;Kinesin motor domain;Kinesin motor domain	GO:0000775;GO:0005634;GO:0005737;GO:0005856;GO:0005871;GO:0005874;GO:0005875;GO:0015630;GO:0032991;GO:0043226;GO:0043227;GO:0043228;GO:0043229;GO:0043231;GO:0043232;GO:0043234;GO:0044422;GO:0044424;GO:0044427;GO:0044430;GO:0044446;GO:0044464;GO:0000775;GO	chromosome, centromeric region;nucleus;cytoplasm;cytoskeleton;kinesin complex;microtubule;microtubule associated complex;microtubule cytoskeleton;macromolecular complex;organelle;membrane-bounded organelle;non-membrane-bounded organelle;intracellular orga	GO:0000166;GO:0003676;GO:0003677;GO:0003774;GO:0003777;GO:0005488;GO:0005515;GO:0005524;GO:0017076;GO:0019237;GO:0030554;GO:0032553;GO:0032555;GO:0032559;GO:0043565;GO:0000166;GO:0003676;GO:0003677;GO:0003774;GO:0003777;GO:0005488;GO:0005515;GO:0005524;GO	nucleotide binding;nucleic acid binding;DNA binding;motor activity;microtubule motor activity;binding;protein binding;ATP binding;purine nucleotide binding;centromeric DNA binding;adenyl nucleotide binding;ribonucleotide binding;purine ribonucleotide bind	GO:0000226;GO:0006810;GO:0006996;GO:0007010;GO:0007017;GO:0007018;GO:0007067;GO:0008283;GO:0009987;GO:0016043;GO:0022402;GO:0022403;GO:0030705;GO:0030951;GO:0030952;GO:0032502;GO:0046907;GO:0048532;GO:0051234;GO:0051649;GO:0000226;GO:0006810;GO:0006996;GO	microtubule cytoskeleton organization and biogenesis;transport;organelle organization;cytoskeleton organization;microtubule-based process;microtubule-based movement;mitosis;cell proliferation;cellular process;cellular component organization;cell cycle pro	hsa:11004;hsa:11004			0.998835	T	RSTRMSTVSELRI	70.93	104.13	_M(ox)ST(ph)VSELR_	MST(0.999)VS(0.001)ELR	2	509.717	-0.043414	441420	342470	98945
S26	IPI00306400;IPI00791530;IPI00853466	IPI00306400	Kinesin-like protein KIFC1;Kinesin-like protein 2;Kinesin-related protein HSET;Kinesin family member C1;Kinesin family member C1	KIFC1;HSET;KNSL2;KIFC1;DASS-97D12.2-002;XXbac-BPG294E21.2-002;KIFC1;DAQB-126H3.5-002	Q9BW19;A2AB20;A2BEW4	ENSG00000056678;ENSG00000204197	PF00225	Kinesin	Kinesin motor domain	GO:0005634;GO:0005768;GO:0005769;GO:0005813;GO:0005815;GO:0005819;GO:0005874;GO:0005875;GO:0032991;GO:0043226;GO:0043227;GO:0043228;GO:0043229;GO:0043231;GO:0043232;GO:0043234;GO:0044422;GO:0044424;GO:0044430;GO:0044444;GO:0044446;GO:0044464	nucleus;endosome;early endosome;centrosome;microtubule organizing center;spindle;microtubule;microtubule associated complex;macromolecular complex;organelle;membrane-bounded organelle;non-membrane-bounded organelle;intracellular organelle;intracellular me	GO:0000166;GO:0003774;GO:0003777;GO:0005488;GO:0005524;GO:0017076;GO:0030554;GO:0032553;GO:0032555;GO:0032559	nucleotide binding;motor activity;microtubule motor activity;binding;ATP binding;purine nucleotide binding;adenyl nucleotide binding;ribonucleotide binding;purine ribonucleotide binding;adenyl ribonucleotide binding	GO:0000070;GO:0000819;GO:0006810;GO:0006996;GO:0007017;GO:0007018;GO:0007049;GO:0007067;GO:0009987;GO:0016043;GO:0022402;GO:0022403;GO:0030705;GO:0032502;GO:0046907;GO:0048532;GO:0051234;GO:0051276;GO:0051301;GO:0051649	mitotic sister chromatid segregation;sister chromatid segregation;transport;organelle organization;microtubule-based process;microtubule-based movement;cell cycle;mitosis;cellular process;cellular component organization;cell cycle process;cell cycle phase	hsa:3833			1	S	PLIKAPSQLPLSG	55.73	124.22	_APS(ph)QLPLSGSR_	APS(1)QLPLSGSR	2	596.79	0.47	1845200	489040	1356200
S18	IPI00303292;IPI00796516;IPI00790454	IPI00303292	Importin subunit alpha-1;Karyopherin subunit alpha-1;SRP1-beta;RAG cohort protein 2;Nucleoprotein interactor 1	KPNA1;RCH2	P52294;Q5BKZ2;Q6IBQ9	ENSG00000114030	PF00514;PF01749	Arm;IBB	Armadillo/beta-catenin-like repeat;Importin beta binding domain	GO:0005634;GO:0005643;GO:0005654;GO:0005737;GO:0005829;GO:0032991;GO:0043226;GO:0043227;GO:0043229;GO:0043231;GO:0043234;GO:0044422;GO:0044424;GO:0044425;GO:0044428;GO:0044444;GO:0044446;GO:0044464;GO:0046930	nucleus;nuclear pore;nucleoplasm;cytoplasm;cytosol;macromolecular complex;organelle;membrane-bounded organelle;intracellular organelle;intracellular membrane-bounded organelle;protein complex;organelle part;intracellular part;membrane part;nuclear part;cy	GO:0005048;GO:0005215;GO:0005488;GO:0005515;GO:0008139;GO:0008565;GO:0022892;GO:0042277	signal sequence binding;transporter activity;binding;protein binding;nuclear localization sequence binding;protein transporter activity;substrate-specific transporter activity;peptide binding	GO:0000018;GO:0006605;GO:0006606;GO:0006607;GO:0006810;GO:0006886;GO:0006913;GO:0015031;GO:0017038;GO:0019219;GO:0019222;GO:0031323;GO:0044419;GO:0045184;GO:0046907;GO:0050789;GO:0050794;GO:0051052;GO:0051169;GO:0051170;GO:0051234;GO:0051649;GO:0051704;GO	regulation of DNA recombination;protein targeting;protein import into nucleus;NLS-bearing substrate import into nucleus;transport;intracellular protein transport;nucleocytoplasmic transport;protein transport;protein import;regulation of nucleobase, nucleo	hsa:3836			1	S	KSYKNKSLNPDEM	28.53	93.536	_NKS(ph)LNPDEM(ox)RR_	NKS(1)LNPDEMRR	3	485.885	0.058849	1135900	767000	368900
S54	IPI00002214;IPI00789457	IPI00002214	Importin subunit alpha-2;Karyopherin subunit alpha-2;SRP1-alpha;RAG cohort protein 1;Karyopherin alpha 2 (RAG cohort 1, importin alpha 1)	KPNA2;RCH1;SRP1;KPNA2	P52292;A8K7D9;Q53YE3;Q6NVW7;Q7Z726	ENSG00000182481;ENSG00000215769;ENSG00000182481;ENSG00000215769	PF00514;PF01749;PF00514;PF01749	Arm;IBB;Arm;IBB	Armadillo/beta-catenin-like repeat;Importin beta binding domain;Armadillo/beta-catenin-like repeat;Importin beta binding domain	GO:0005634;GO:0005643;GO:0005654;GO:0005737;GO:0032991;GO:0043226;GO:0043227;GO:0043229;GO:0043231;GO:0043234;GO:0044422;GO:0044424;GO:0044425;GO:0044428;GO:0044446;GO:0044464;GO:0046930;GO:0005634;GO:0005643;GO:0005737;GO:0032991;GO:0043226;GO:0043227;GO	nucleus;nuclear pore;nucleoplasm;cytoplasm;macromolecular complex;organelle;membrane-bounded organelle;intracellular organelle;intracellular membrane-bounded organelle;protein complex;organelle part;intracellular part;membrane part;nuclear part;intracellu	GO:0005048;GO:0005215;GO:0005488;GO:0005515;GO:0008139;GO:0008565;GO:0022892;GO:0042277;GO:0005215;GO:0005488;GO:0008565;GO:0022892	signal sequence binding;transporter activity;binding;protein binding;nuclear localization sequence binding;protein transporter activity;substrate-specific transporter activity;peptide binding;transporter activity;binding;protein transporter activity;subst	GO:0000018;GO:0000072;GO:0000085;GO:0006139;GO:0006259;GO:0006605;GO:0006606;GO:0006607;GO:0006810;GO:0006886;GO:0006913;GO:0007017;GO:0008152;GO:0009987;GO:0015031;GO:0017038;GO:0019219;GO:0019222;GO:0022402;GO:0022403;GO:0031323;GO:0034960;GO:0043170;GO	regulation of DNA recombination;M phase specific microtubule process;G2 phase of mitotic cell cycle;nucleobase, nucleoside, nucleotide and nucleic acid metabolic process;DNA metabolic process;protein targeting;protein import into nucleus;NLS-bearing subst	hsa:3838;hsa:728860			0.999769	S	LKRRNVSSFPDDA	79.63	195.74	_NVS(ph)SFPDDATSPLQENR_	NVS(1)SFPDDATSPLQENR	2	978.92	0.24951	852290	323730	528560
T258	IPI00298281	IPI00298281	Laminin subunit gamma-1;Laminin B2 chain	LAMC1;LAMB2	P11047;Q5VYE7;Q6NVY8	ENSG00000135862	PF00052;PF00053;PF00055	Laminin_B;Laminin_EGF;Laminin_N	Laminin B (Domain IV);Laminin EGF-like (Domains III and V);Laminin N-terminal (Domain VI)	GO:0005576;GO:0005578;GO:0005604;GO:0005605;GO:0005606;GO:0005737;GO:0005783;GO:0005886;GO:0016020;GO:0031012;GO:0032991;GO:0043226;GO:0043227;GO:0043229;GO:0043231;GO:0043234;GO:0043256;GO:0043259;GO:0044420;GO:0044421;GO:0044424;GO:0044444;GO:0044464	extracellular region;proteinaceous extracellular matrix;basement membrane;basal lamina;laminin-1 complex;cytoplasm;endoplasmic reticulum;plasma membrane;membrane;extracellular matrix;macromolecular complex;organelle;membrane-bounded organelle;intracellula	GO:0005198;GO:0005201;GO:0005488;GO:0005515	structural molecule activity;extracellular matrix structural constituent;binding;protein binding	GO:0006461;GO:0006928;GO:0007044;GO:0007155;GO:0007492;GO:0008284;GO:0009888;GO:0009987;GO:0016043;GO:0016477;GO:0022607;GO:0022610;GO:0022617;GO:0030198;GO:0031581;GO:0032502;GO:0034329;GO:0034330;GO:0042127;GO:0043062;GO:0043933;GO:0048518;GO:0048522;GO	protein complex assembly;cell motion;cell-substrate junction assembly;cell adhesion;endoderm development;positive regulation of cell proliferation;tissue development;cellular process;cellular component organization;cell migration;cellular component assemb	hsa:3915	ko04512;ko04510;ko05222;ko05060	ECM-receptor interaction;Focal adhesion;Small cell lung cancer;Prion disease	1	T	TLNRLNTFGDEVF	27.88	120.05	_LNT(ph)FGDEVFNDPK_	LNT(1)FGDEVFNDPK	2	788.34	0.39871	339950	0	339950
S76	IPI00219841	IPI00219841	DNA ligase 1;DNA ligase I;Polydeoxyribonucleotide synthase [ATP] 1	LIG1	P18858;Q2TB12;Q59HG7;Q76GR4	ENSG00000105486	PF04679;PF01068;PF04675	DNA_ligase_A_C;DNA_ligase_A_M;DNA_ligase_A_N	ATP dependent DNA ligase C terminal region;ATP dependent DNA ligase domain;DNA ligase N terminus	GO:0005634;GO:0005654;GO:0043226;GO:0043227;GO:0043229;GO:0043231;GO:0044422;GO:0044424;GO:0044428;GO:0044446;GO:0044464	nucleus;nucleoplasm;organelle;membrane-bounded organelle;intracellular organelle;intracellular membrane-bounded organelle;organelle part;intracellular part;nuclear part;intracellular organelle part;cell part	GO:0000166;GO:0003676;GO:0003677;GO:0003824;GO:0003909;GO:0003910;GO:0005488;GO:0005524;GO:0016874;GO:0016886;GO:0017076;GO:0030554;GO:0032553;GO:0032555;GO:0032559	nucleotide binding;nucleic acid binding;DNA binding;catalytic activity;DNA ligase activity;DNA ligase (ATP) activity;binding;ATP binding;ligase activity;ligase activity, forming phosphoric ester bonds;purine nucleotide binding;adenyl nucleotide binding;ri	GO:0002200;GO:0002376;GO:0002562;GO:0006139;GO:0006259;GO:0006260;GO:0006281;GO:0006297;GO:0006310;GO:0006950;GO:0006974;GO:0007049;GO:0008152;GO:0009058;GO:0009059;GO:0009653;GO:0009987;GO:0016444;GO:0032502;GO:0033151;GO:0033554;GO:0034645;GO:0034960;GO	somatic diversification of immune receptors;immune system process;somatic diversification of immune receptors via germline recombination within a single locus;nucleobase, nucleoside, nucleotide and nucleic acid metabolic process;DNA metabolic process;DNA	hsa:3978	ko03030;ko03410;ko03420;ko03430	DNA replication;Base excision repair;Nucleotide excision repair;Mismatch repair	1	S	EEDEALSPAKGQK	36.17	95.966	_VLGSEGEEEDEALS(ph)PAK_	VLGSEGEEEDEALS(1)PAK	2	920.398	0.52575	385470	66557	98218
S307	IPI00021405;IPI00216953;IPI00644087;IPI00216952;IPI00655812;IPI00514204;IPI00514320;IPI00514817	IPI00021405	Lamin-A/C;70 kDa lamin;Renal carcinoma antigen NY-REN-32;Lamin-A/C;70 kDa lamin;Renal carcinoma antigen NY-REN-32;Progerin;Lamin A/C;Lamin-A/C;70 kDa lamin;Renal carcinoma antigen NY-REN-32;Rhabdomyosarcoma antigen MU-RMS-40.12;Lamin A/C;Lamin A/C;Lamin A	LMNA;LMN1;LMNA;LMN1;LMNA;RP11-54H19.1-004;LMNA;LMN1;LMNA;RP11-54H19.1-003;LMNA;RP11-54H19.1-006;LMNA;RP11-54H19.1-007	P02545-1;P02545;Q5I6Y4;Q5I6Y6;Q5TCJ2;P02545-3;Q6UYC3;P02545-2;Q5I6Y5;Q5TCJ3;Q8N519;Q3BDU5;Q5TCJ4;Q5TCI9;Q5TCI8	ENSG00000160789;ENSG00000160789;ENSG00000160789;ENSG00000160789;ENSG00000160789;ENSG00000160789;ENSG00000160789;ENSG00000160789	PF00038;PF00932;PF00038;PF00932;PF00038;PF00932;PF00038;PF00932;PF00038;PF00932;PF00038;PF00932;PF00038;PF00932;PF00038;PF00932	Filament;IF_tail;Filament;IF_tail;Filament;IF_tail;Filament;IF_tail;Filament;IF_tail;Filament;IF_tail;Filament;IF_tail;Filament;IF_tail	Intermediate filament protein;Intermediate filament tail domain;Intermediate filament protein;Intermediate filament tail domain;Intermediate filament protein;Intermediate filament tail domain;Intermediate filament protein;Intermediate filament tail domain	GO:0005634;GO:0005737;GO:0005882;GO:0005886;GO:0016020;GO:0043226;GO:0043227;GO:0043229;GO:0043231;GO:0044422;GO:0044424;GO:0044430;GO:0044446;GO:0044464;GO:0005634;GO:0005737;GO:0005882;GO:0005886;GO:0016020;GO:0043226;GO:0043227;GO:0043229;GO:0043231;GO	nucleus;cytoplasm;intermediate filament;plasma membrane;membrane;organelle;membrane-bounded organelle;intracellular organelle;intracellular membrane-bounded organelle;organelle part;intracellular part;cytoskeletal part;intracellular organelle part;cell pa	GO:0005198;GO:0005488;GO:0005515;GO:0005198;GO:0005488;GO:0005515;GO:0005198;GO:0005198;GO:0005488;GO:0005515;GO:0005198;GO:0005198;GO:0005198;GO:0005198	structural molecule activity;binding;protein binding;structural molecule activity;binding;protein binding;structural molecule activity;structural molecule activity;binding;protein binding;structural molecule activity;structural molecule activity;structura			hsa:4000;hsa:4000;hsa:4000			0.999836	S	SLSAQLSQLQKQL	43.76	169.63	_IDSLSAQLS(ph)QLQK_	IDSLSAQLS(1)QLQK	2	755.879	-0.087013	548840	79629	469210
S1510	IPI00409590;IPI00409591;IPI00409593;IPI00291802	IPI00409590	LIM domain only protein 7;F-box only protein 20;LIM domain only protein 7;F-box only protein 20;LIM domain only protein 7;F-box only protein 20;LIM domain only protein 7;F-box only protein 20	LMO7;FBX20;FBXO20;KIAA0858;LMO7;FBX20;FBXO20;KIAA0858;LMO7;FBX20;FBXO20;KIAA0858;LMO7;FBX20;FBXO20;KIAA0858	Q8WWI1-1;Q8WWI1;Q8WWI1-2;Q8WWI1-4;Q8WWI1-3;Q5TBK6	ENSG00000136153;ENSG00000136153;ENSG00000136153;ENSG00000136153	PF00307;PF00412;PF00595;PF00307;PF00412;PF00595;PF00307;PF00412;PF00595;PF00307;PF00412;PF00595	CH;LIM;PDZ;CH;LIM;PDZ;CH;LIM;PDZ;CH;LIM;PDZ	Calponin homology (CH) domain;LIM domain;PDZ domain (Also known as DHR or GLGF);Calponin homology (CH) domain;LIM domain;PDZ domain (Also known as DHR or GLGF);Calponin homology (CH) domain;LIM domain;PDZ domain (Also known as DHR or GLGF);Calponin homolo	GO:0000151;GO:0005634;GO:0005737;GO:0032991;GO:0043226;GO:0043227;GO:0043229;GO:0043231;GO:0043234;GO:0044424;GO:0044464;GO:0000151;GO:0005634;GO:0005737;GO:0032991;GO:0043226;GO:0043227;GO:0043229;GO:0043231;GO:0043234;GO:0044424;GO:0044464;GO:0000151;GO	ubiquitin ligase complex;nucleus;cytoplasm;macromolecular complex;organelle;membrane-bounded organelle;intracellular organelle;intracellular membrane-bounded organelle;protein complex;intracellular part;cell part;ubiquitin ligase complex;nucleus;cytoplasm	GO:0003824;GO:0004842;GO:0005488;GO:0005515;GO:0008270;GO:0016874;GO:0016879;GO:0016881;GO:0019787;GO:0043167;GO:0043169;GO:0046872;GO:0046914;GO:0003824;GO:0004842;GO:0005488;GO:0005515;GO:0008270;GO:0016874;GO:0016879;GO:0016881;GO:0019787;GO:0043167;GO	catalytic activity;ubiquitin-protein ligase activity;binding;protein binding;zinc ion binding;ligase activity;ligase activity, forming carbon-nitrogen bonds;acid-amino acid ligase activity;small conjugating protein ligase activity;ion binding;cation bindi	GO:0006464;GO:0008152;GO:0009987;GO:0016567;GO:0019538;GO:0032446;GO:0043170;GO:0043283;GO:0043412;GO:0044237;GO:0044238;GO:0044260;GO:0044267;GO:0006464;GO:0008152;GO:0009987;GO:0016567;GO:0019538;GO:0032446;GO:0043170;GO:0043283;GO:0043412;GO:0044237;GO	protein modification process;metabolic process;cellular process;protein ubiquitination;protein metabolic process;protein modification by small protein conjugation;macromolecule metabolic process;biopolymer metabolic process;biopolymer modification;cellula	hsa:4008;hsa:4008;hsa:4008;hsa:4008	ko04520	Adherens junction	1	S	IMRRGESLDNLDS	50.75	136.96	_GES(ph)LDNLDSPR_	GES(1)LDNLDSPR	2	641.769	0.24809	917780	325600	592180
S326	IPI00397575;IPI00397576;IPI00397577;IPI00556182;IPI00025516	IPI00397575	Leucine-rich repeat-containing protein 41;Protein Muf1;Leucine-rich repeat-containing protein 41;Protein Muf1;LRRC41 protein;cDNA FLJ13989 fis, clone Y79AA1002083, highly similar to H.sapiens MUF1 protein	LRRC41;MUF1;PP7759;LRRC41;MUF1;PP7759;LRRC41	Q15345-2;Q15345;A8K5G8;Q53F69;Q15345-3;Q562F1;Q9H822	ENSG00000132128;ENSG00000132128;ENSG00000132128	PF00560;PF00560	LRR_1;LRR_1	Leucine Rich Repeat;Leucine Rich Repeat			GO:0005488;GO:0005515;GO:0005488;GO:0005515	binding;protein binding;binding;protein binding	GO:0006508;GO:0006511;GO:0008152;GO:0009056;GO:0009057;GO:0009987;GO:0019538;GO:0019941;GO:0030163;GO:0043170;GO:0043283;GO:0043285;GO:0043632;GO:0044237;GO:0044238;GO:0044248;GO:0044257;GO:0044260;GO:0044265;GO:0044267;GO:0051603;GO:0006508;GO:0006511;GO	proteolysis;ubiquitin-dependent protein catabolic process;metabolic process;catabolic process;macromolecule catabolic process;cellular process;protein metabolic process;modification-dependent protein catabolic process;protein catabolic process;macromolecu	hsa:10489;hsa:10489			0.406787	S	TRVTRRSTQESLT	28.08	78.282	_RS(ph)TQESLTAGGTDLKR_	RS(0.407)T(0.407)QES(0.166)LT(0.02)AGGTDLKR	3	600.626	-0.69236	449630	207010	242620
T327	IPI00397575;IPI00397576;IPI00397577;IPI00556182;IPI00025516	IPI00397575	Leucine-rich repeat-containing protein 41;Protein Muf1;Leucine-rich repeat-containing protein 41;Protein Muf1;LRRC41 protein;cDNA FLJ13989 fis, clone Y79AA1002083, highly similar to H.sapiens MUF1 protein	LRRC41;MUF1;PP7759;LRRC41;MUF1;PP7759;LRRC41	Q15345-2;Q15345;A8K5G8;Q53F69;Q15345-3;Q562F1;Q9H822	ENSG00000132128;ENSG00000132128;ENSG00000132128	PF00560;PF00560	LRR_1;LRR_1	Leucine Rich Repeat;Leucine Rich Repeat			GO:0005488;GO:0005515;GO:0005488;GO:0005515	binding;protein binding;binding;protein binding	GO:0006508;GO:0006511;GO:0008152;GO:0009056;GO:0009057;GO:0009987;GO:0019538;GO:0019941;GO:0030163;GO:0043170;GO:0043283;GO:0043285;GO:0043632;GO:0044237;GO:0044238;GO:0044248;GO:0044257;GO:0044260;GO:0044265;GO:0044267;GO:0051603;GO:0006508;GO:0006511;GO	proteolysis;ubiquitin-dependent protein catabolic process;metabolic process;catabolic process;macromolecule catabolic process;cellular process;protein metabolic process;modification-dependent protein catabolic process;protein catabolic process;macromolecu	hsa:10489;hsa:10489			0.406787	T	RVTRRSTQESLTA	28.08	78.282	_RS(ph)TQESLTAGGTDLKR_	RS(0.407)T(0.407)QES(0.166)LT(0.02)AGGTDLKR	3	600.626	-0.69236	449630	207010	242620
S217	IPI00303882;IPI00106668	IPI00303882	Mannose-6-phosphate receptor-binding protein 1;Cargo selection protein TIP47;47 kDa mannose 6-phosphate receptor-binding protein;Placental protein 17;Mannose-6-phosphate receptor-binding protein 1;Cargo selection protein TIP47;47 kDa mannose 6-phosphate r	M6PRBP1;TIP47;M6PRBP1;TIP47	O60664-1;O60664;A8K4Y9;O60664-2	ENSG00000105355;ENSG00000105355	PF03036;PF03036	Perilipin;Perilipin	Perilipin family;Perilipin family	GO:0005737;GO:0005768;GO:0005794;GO:0005811;GO:0010008;GO:0016020;GO:0031090;GO:0034430;GO:0034646;GO:0043226;GO:0043227;GO:0043229;GO:0043231;GO:0044422;GO:0044424;GO:0044440;GO:0044444;GO:0044446;GO:0044464;GO:0005737;GO:0005768;GO:0005794;GO:0005811;GO	cytoplasm;endosome;Golgi apparatus;lipid particle;endosome membrane;membrane;organelle membrane;monolayer-surrounded lipid storage body outer lipid monolayer;organelle-enclosing lipid monolayer;organelle;membrane-bounded organelle;intracellular organelle;	GO:0004871;GO:0004872;GO:0060089;GO:0004871;GO:0004872;GO:0060089	signal transducer activity;receptor activity;molecular transducer activity;signal transducer activity;receptor activity;molecular transducer activity	GO:0006810;GO:0009987;GO:0016192;GO:0051234;GO:0006810;GO:0009987;GO:0016192;GO:0051234	transport;cellular process;vesicle-mediated transport;establishment of localization;transport;cellular process;vesicle-mediated transport;establishment of localization	hsa:10226;hsa:10226			0.854468	S	LARIATSLDGFDV	41.08	76.632	_IATS(ph)LDGFDVASVQQQR_	IAT(0.144)S(0.854)LDGFDVAS(0.001)VQQQR	3	638.97	0.23924	544070	49539	494530
T216	IPI00303882;IPI00106668	IPI00303882	Mannose-6-phosphate receptor-binding protein 1;Cargo selection protein TIP47;47 kDa mannose 6-phosphate receptor-binding protein;Placental protein 17;Mannose-6-phosphate receptor-binding protein 1;Cargo selection protein TIP47;47 kDa mannose 6-phosphate r	M6PRBP1;TIP47;M6PRBP1;TIP47	O60664-1;O60664;A8K4Y9;O60664-2	ENSG00000105355;ENSG00000105355	PF03036;PF03036	Perilipin;Perilipin	Perilipin family;Perilipin family	GO:0005737;GO:0005768;GO:0005794;GO:0005811;GO:0010008;GO:0016020;GO:0031090;GO:0034430;GO:0034646;GO:0043226;GO:0043227;GO:0043229;GO:0043231;GO:0044422;GO:0044424;GO:0044440;GO:0044444;GO:0044446;GO:0044464;GO:0005737;GO:0005768;GO:0005794;GO:0005811;GO	cytoplasm;endosome;Golgi apparatus;lipid particle;endosome membrane;membrane;organelle membrane;monolayer-surrounded lipid storage body outer lipid monolayer;organelle-enclosing lipid monolayer;organelle;membrane-bounded organelle;intracellular organelle;	GO:0004871;GO:0004872;GO:0060089;GO:0004871;GO:0004872;GO:0060089	signal transducer activity;receptor activity;molecular transducer activity;signal transducer activity;receptor activity;molecular transducer activity	GO:0006810;GO:0009987;GO:0016192;GO:0051234;GO:0006810;GO:0009987;GO:0016192;GO:0051234	transport;cellular process;vesicle-mediated transport;establishment of localization;transport;cellular process;vesicle-mediated transport;establishment of localization	hsa:10226;hsa:10226			0.988077	T	ELARIATSLDGFD	41.08	76.632	_IAT(ph)SLDGFDVASVQQQR_	IAT(0.988)S(0.012)LDGFDVASVQQQR	2	957.951	-0.042066	544070	49539	494530
T59	IPI00003783;IPI00219604;IPI00419792	IPI00003783	Dual specificity mitogen-activated protein kinase kinase 2;ERK activator kinase 2;MAPK/ERK kinase 2;Dual specificity mitogen-activated protein kinase kinase 1;ERK activator kinase 1;MAPK/ERK kinase 1;LOC407835 protein	MAP2K2;MEK2;MKK2;PRKMK2;MAP2K1;MEK1;PRKMK1;LOC407835	P36507;Q7Z370;Q02750;A4QPA9;Q6NW23	ENSG00000126934;ENSG00000169032;ENSG00000126934	PF00069;PF00069;PF00069	Pkinase;Pkinase;Pkinase	Protein kinase domain;Protein kinase domain;Protein kinase domain	GO:0005576	extracellular region	GO:0000166;GO:0003824;GO:0004672;GO:0004674;GO:0004713;GO:0005488;GO:0005515;GO:0005524;GO:0016301;GO:0016740;GO:0016772;GO:0016773;GO:0017076;GO:0030554;GO:0032553;GO:0032555;GO:0032559;GO:0000166;GO:0003824;GO:0004672;GO:0004674;GO:0004708;GO:0004712;GO	nucleotide binding;catalytic activity;protein kinase activity;protein serine/threonine kinase activity;protein tyrosine kinase activity;binding;protein binding;ATP binding;kinase activity;transferase activity;transferase activity, transferring phosphorus-	GO:0006464;GO:0006468;GO:0006793;GO:0006796;GO:0007154;GO:0007165;GO:0007242;GO:0007264;GO:0007265;GO:0008152;GO:0009987;GO:0016310;GO:0019538;GO:0043170;GO:0043283;GO:0043412;GO:0043687;GO:0044237;GO:0044238;GO:0044260;GO:0044267;GO:0050789;GO:0050794;GO	protein modification process;protein amino acid phosphorylation;phosphorus metabolic process;phosphate metabolic process;cell communication;signal transduction;intracellular signaling cascade;small GTPase mediated signal transduction;Ras protein signal tr	hsa:5605;hsa:5604	ko04010;ko04012;ko04370;ko04810;ko04540;ko04910;ko04912;ko04916;ko04620;ko04650;ko04664;ko04720;ko04730;ko05214;ko05216;ko05221;ko05220;ko05218;ko05211;ko05219;ko05215;ko05213;ko05223;ko04510;ko04914;ko04320;ko05210;ko05212	MAPK signaling pathway;ErbB signaling pathway;VEGF signaling pathway;Regulation of actin cytoskeleton;Gap junction;Insulin signaling pathway;GnRH signaling pathway;Melanogenesis;Toll-like receptor signaling pathway;Natural killer cell mediated cytotoxicit	1	T	RLEAFLTQKAKVG	24.89	114.35	_RLEAFLT(ph)QK_	RLEAFLT(1)QK	2	593.305	0.78139	937310	0	937310
T872	IPI00871726;IPI00745518;IPI00396171;IPI00220113;IPI00411375;IPI00743873;IPI00470852	IPI00871726	Microtubule-associated protein 4;Microtubule-associated protein 4;Microtubule-associated protein 4;Microtubule-associated protein 4;Microtubule-associated protein 4	MAP4;MAP4;MAP4;MAP4;MAP4	Q59FT2;P27816-1;P27816;Q05D06;Q6NX68;P27816-2;Q6ZUW9;Q86Y04;Q68D74;Q8TB56	ENSG00000047849;ENSG00000047849;ENSG00000047849;ENSG00000047849;ENSG00000047849	PF00418;PF00418;PF00418;PF00418;PF00418	Tubulin-binding;Tubulin-binding;Tubulin-binding;Tubulin-binding;Tubulin-binding	Tau and MAP protein, tubulin-binding repeat;Tau and MAP protein, tubulin-binding repeat;Tau and MAP protein, tubulin-binding repeat;Tau and MAP protein, tubulin-binding repeat;Tau and MAP protein, tubulin-binding repeat	GO:0005874;GO:0005875;GO:0032991;GO:0043234;GO:0044422;GO:0044424;GO:0044430;GO:0044446;GO:0044464;GO:0005874;GO:0005875;GO:0032991;GO:0043234;GO:0044422;GO:0044424;GO:0044430;GO:0044446;GO:0044464;GO:0005874;GO:0005875;GO:0032991;GO:0043234;GO:0044422;GO	microtubule;microtubule associated complex;macromolecular complex;protein complex;organelle part;intracellular part;cytoskeletal part;intracellular organelle part;cell part;microtubule;microtubule associated complex;macromolecular complex;protein complex;	GO:0005198;GO:0005488;GO:0005515;GO:0005198;GO:0005488;GO:0005515;GO:0005198;GO:0005488;GO:0005515;GO:0005198;GO:0005488;GO:0005515;GO:0005198;GO:0005488;GO:0005515	structural molecule activity;binding;protein binding;structural molecule activity;binding;protein binding;structural molecule activity;binding;protein binding;structural molecule activity;binding;protein binding;structural molecule activity;binding;protei	GO:0007026;GO:0009892;GO:0010605;GO:0010639;GO:0019222;GO:0031110;GO:0031111;GO:0031114;GO:0031323;GO:0031324;GO:0032268;GO:0032269;GO:0032886;GO:0033043;GO:0048519;GO:0048523;GO:0050789;GO:0050794;GO:0051128;GO:0051129;GO:0051246;GO:0051248;GO:0051493;GO	negative regulation of microtubule depolymerization;negative regulation of metabolic process;negative regulation of macromolecule metabolic process;negative regulation of organelle organization and biogenesis;regulation of metabolic process;regulation of	hsa:4134;hsa:4134;hsa:4134;hsa:4134;hsa:4134			0.661811	T	TSSMKKTTTLSGT	83.53	136.96	_T(ph)TTLSGTAPAAGVVPSR_	T(0.662)T(0.018)T(0.32)LSGTAPAAGVVPSR	2	833.414	0.078152	1647200	567230	1080000
T874	IPI00871726;IPI00745518;IPI00396171;IPI00220113;IPI00411375;IPI00743873;IPI00470852	IPI00871726	Microtubule-associated protein 4;Microtubule-associated protein 4;Microtubule-associated protein 4;Microtubule-associated protein 4;Microtubule-associated protein 4	MAP4;MAP4;MAP4;MAP4;MAP4	Q59FT2;P27816-1;P27816;Q05D06;Q6NX68;P27816-2;Q6ZUW9;Q86Y04;Q68D74;Q8TB56	ENSG00000047849;ENSG00000047849;ENSG00000047849;ENSG00000047849;ENSG00000047849	PF00418;PF00418;PF00418;PF00418;PF00418	Tubulin-binding;Tubulin-binding;Tubulin-binding;Tubulin-binding;Tubulin-binding	Tau and MAP protein, tubulin-binding repeat;Tau and MAP protein, tubulin-binding repeat;Tau and MAP protein, tubulin-binding repeat;Tau and MAP protein, tubulin-binding repeat;Tau and MAP protein, tubulin-binding repeat	GO:0005874;GO:0005875;GO:0032991;GO:0043234;GO:0044422;GO:0044424;GO:0044430;GO:0044446;GO:0044464;GO:0005874;GO:0005875;GO:0032991;GO:0043234;GO:0044422;GO:0044424;GO:0044430;GO:0044446;GO:0044464;GO:0005874;GO:0005875;GO:0032991;GO:0043234;GO:0044422;GO	microtubule;microtubule associated complex;macromolecular complex;protein complex;organelle part;intracellular part;cytoskeletal part;intracellular organelle part;cell part;microtubule;microtubule associated complex;macromolecular complex;protein complex;	GO:0005198;GO:0005488;GO:0005515;GO:0005198;GO:0005488;GO:0005515;GO:0005198;GO:0005488;GO:0005515;GO:0005198;GO:0005488;GO:0005515;GO:0005198;GO:0005488;GO:0005515	structural molecule activity;binding;protein binding;structural molecule activity;binding;protein binding;structural molecule activity;binding;protein binding;structural molecule activity;binding;protein binding;structural molecule activity;binding;protei	GO:0007026;GO:0009892;GO:0010605;GO:0010639;GO:0019222;GO:0031110;GO:0031111;GO:0031114;GO:0031323;GO:0031324;GO:0032268;GO:0032269;GO:0032886;GO:0033043;GO:0048519;GO:0048523;GO:0050789;GO:0050794;GO:0051128;GO:0051129;GO:0051246;GO:0051248;GO:0051493;GO	negative regulation of microtubule depolymerization;negative regulation of metabolic process;negative regulation of macromolecule metabolic process;negative regulation of organelle organization and biogenesis;regulation of metabolic process;regulation of	hsa:4134;hsa:4134;hsa:4134;hsa:4134;hsa:4134			0.862216	T	SMKKTTTLSGTAP	83.53	136.96	_TTT(ph)LSGTAPAAGVVPSR_	T(0.035)T(0.101)T(0.862)LS(0.002)GTAPAAGVVPSR	2	833.414	0.2229	1647200	567230	1080000
T925	IPI00871726;IPI00745518;IPI00396171;IPI00220113;IPI00411375;IPI00743873;IPI00470852;IPI00333281	IPI00871726	Microtubule-associated protein 4;Microtubule-associated protein 4;Microtubule-associated protein 4;Microtubule-associated protein 4;Microtubule-associated protein 4;Microtubule-associated protein	MAP4;MAP4;MAP4;MAP4;MAP4;DKFZp547H1810	Q59FT2;P27816-1;P27816;Q05D06;Q6NX68;P27816-2;Q6ZUW9;Q86Y04;Q68D74;Q8TB56;Q8NDS5	ENSG00000047849;ENSG00000047849;ENSG00000047849;ENSG00000047849;ENSG00000047849;ENSG00000047849	PF00418;PF00418;PF00418;PF00418;PF00418;PF00418	Tubulin-binding;Tubulin-binding;Tubulin-binding;Tubulin-binding;Tubulin-binding;Tubulin-binding	Tau and MAP protein, tubulin-binding repeat;Tau and MAP protein, tubulin-binding repeat;Tau and MAP protein, tubulin-binding repeat;Tau and MAP protein, tubulin-binding repeat;Tau and MAP protein, tubulin-binding repeat;Tau and MAP protein, tubulin-bindin	GO:0005874;GO:0005875;GO:0032991;GO:0043234;GO:0044422;GO:0044424;GO:0044430;GO:0044446;GO:0044464;GO:0005874;GO:0005875;GO:0032991;GO:0043234;GO:0044422;GO:0044424;GO:0044430;GO:0044446;GO:0044464;GO:0005874;GO:0005875;GO:0032991;GO:0043234;GO:0044422;GO	microtubule;microtubule associated complex;macromolecular complex;protein complex;organelle part;intracellular part;cytoskeletal part;intracellular organelle part;cell part;microtubule;microtubule associated complex;macromolecular complex;protein complex;	GO:0005198;GO:0005488;GO:0005515;GO:0005198;GO:0005488;GO:0005515;GO:0005198;GO:0005488;GO:0005515;GO:0005198;GO:0005488;GO:0005515;GO:0005198;GO:0005488;GO:0005515	structural molecule activity;binding;protein binding;structural molecule activity;binding;protein binding;structural molecule activity;binding;protein binding;structural molecule activity;binding;protein binding;structural molecule activity;binding;protei	GO:0007026;GO:0009892;GO:0010605;GO:0010639;GO:0019222;GO:0031110;GO:0031111;GO:0031114;GO:0031323;GO:0031324;GO:0032268;GO:0032269;GO:0032886;GO:0033043;GO:0048519;GO:0048523;GO:0050789;GO:0050794;GO:0051128;GO:0051129;GO:0051246;GO:0051248;GO:0051493;GO	negative regulation of microtubule depolymerization;negative regulation of metabolic process;negative regulation of macromolecule metabolic process;negative regulation of organelle organization and biogenesis;regulation of metabolic process;regulation of	hsa:4134;hsa:4134;hsa:4134;hsa:4134;hsa:4134			0.999994	T	RLSRLATNTSAPD	48.15	124.22	_LAT(ph)NTSAPDLK_	LAT(1)NTSAPDLK	2	605.789	0.82568	3290400	1231300	2059100
S624	IPI00183118;IPI00220510;IPI00220508;IPI00220505;IPI00220507;IPI00220506;IPI00220509;IPI00827718	IPI00183118	MAP/microtubule affinity-regulating kinase 3;Cdc25C-associated protein kinase 1;C-TAK1;Serine/threonine-protein kinase p78;Ser/Thr protein kinase PAR-1;Protein kinase STK10;MAP/microtubule affinity-regulating kinase 3;Cdc25C-associated protein kinase 1;C-	MARK3;CTAK1;MARK3;CTAK1;MARK3;CTAK1;MARK3;CTAK1;MARK3;CTAK1;MARK3;CTAK1;MARK3;CTAK1	P27448-1;P27448;Q86U11;P27448-7;P27448-5;P27448-2;P27448-4;P27448-3;P27448-6;A2SY06;Q59FB8;Q86TT8	ENSG00000075413;ENSG00000075413;ENSG00000075413;ENSG00000075413;ENSG00000075413;ENSG00000075413;ENSG00000075413	PF02149;PF00069;PF00627;PF02149;PF00069;PF00627;PF02149;PF00069;PF00627;PF02149;PF00069;PF00627;PF02149;PF00069;PF00627;PF02149;PF00069;PF00627;PF02149;PF00069;PF00627;PF02149;PF00069;PF00627	KA1;Pkinase;UBA;KA1;Pkinase;UBA;KA1;Pkinase;UBA;KA1;Pkinase;UBA;KA1;Pkinase;UBA;KA1;Pkinase;UBA;KA1;Pkinase;UBA;KA1;Pkinase;UBA	Kinase associated domain 1;Protein kinase domain;UBA/TS-N domain;Kinase associated domain 1;Protein kinase domain;UBA/TS-N domain;Kinase associated domain 1;Protein kinase domain;UBA/TS-N domain;Kinase associated domain 1;Protein kinase domain;UBA/TS-N do			GO:0000166;GO:0003824;GO:0004672;GO:0004674;GO:0005488;GO:0005515;GO:0005524;GO:0016301;GO:0016740;GO:0016772;GO:0016773;GO:0017076;GO:0030554;GO:0032553;GO:0032555;GO:0032559;GO:0000166;GO:0003824;GO:0004672;GO:0004674;GO:0005488;GO:0005515;GO:0005524;GO	nucleotide binding;catalytic activity;protein kinase activity;protein serine/threonine kinase activity;binding;protein binding;ATP binding;kinase activity;transferase activity;transferase activity, transferring phosphorus-containing groups;phosphotransfer	GO:0006464;GO:0006468;GO:0006793;GO:0006796;GO:0008152;GO:0009987;GO:0016310;GO:0019538;GO:0043170;GO:0043283;GO:0043412;GO:0043687;GO:0044237;GO:0044238;GO:0044260;GO:0044267;GO:0006464;GO:0006468;GO:0006793;GO:0006796;GO:0008152;GO:0009987;GO:0016310;GO	protein modification process;protein amino acid phosphorylation;phosphorus metabolic process;phosphate metabolic process;metabolic process;cellular process;phosphorylation;protein metabolic process;macromolecule metabolic process;biopolymer metabolic proc				0.885734	S	QTRSRGSTNLFSK	24	74.039	_SRGS(ph)TNLFSK_	S(0.029)RGS(0.886)T(0.085)NLFSK	2	588.774	-0.385	313980	85019	0
S195	IPI00789551;IPI00017297	IPI00789551	Putative uncharacterized protein MATR3;Matrin-3	MATR3;MATR3;KIAA0723	A8MXP9;P43243;Q5CZA7;Q68D11;Q9H4N1	ENSG00000015479;ENSG00000015479				GO:0005634;GO:0043226;GO:0043227;GO:0043229;GO:0043231;GO:0044424;GO:0044464;GO:0005622;GO:0005634;GO:0005637;GO:0016020;GO:0016363;GO:0019866;GO:0031090;GO:0031965;GO:0043226;GO:0043227;GO:0043229;GO:0043231;GO:0044422;GO:0044424;GO:0044428;GO:0044446;GO	nucleus;organelle;membrane-bounded organelle;intracellular organelle;intracellular membrane-bounded organelle;intracellular part;cell part;intracellular;nucleus;nuclear inner membrane;membrane;nuclear matrix;organelle inner membrane;organelle membrane;nuc	GO:0000166;GO:0003676;GO:0005488;GO:0008270;GO:0043167;GO:0043169;GO:0046872;GO:0046914;GO:0000166;GO:0003676;GO:0003723;GO:0005198;GO:0005488;GO:0005515;GO:0008270;GO:0043167;GO:0043169;GO:0046872;GO:0046914	nucleotide binding;nucleic acid binding;binding;zinc ion binding;ion binding;cation binding;metal ion binding;transition metal ion binding;nucleotide binding;nucleic acid binding;RNA binding;structural molecule activity;binding;protein binding;zinc ion bi			hsa:9782			0.499936	S	FDDRGPSLNPVLD	44.74	165.93	_RDS(ph)FDDRGPSLNPVLDYDHGSR_	RDS(0.5)FDDRGPS(0.5)LNPVLDYDHGSR	4	650.29	0.17714	4359400	534670	3488400
S206	IPI00789551;IPI00017297	IPI00789551	Putative uncharacterized protein MATR3;Matrin-3	MATR3;MATR3;KIAA0723	A8MXP9;P43243;Q5CZA7;Q68D11;Q9H4N1	ENSG00000015479;ENSG00000015479				GO:0005634;GO:0043226;GO:0043227;GO:0043229;GO:0043231;GO:0044424;GO:0044464;GO:0005622;GO:0005634;GO:0005637;GO:0016020;GO:0016363;GO:0019866;GO:0031090;GO:0031965;GO:0043226;GO:0043227;GO:0043229;GO:0043231;GO:0044422;GO:0044424;GO:0044428;GO:0044446;GO	nucleus;organelle;membrane-bounded organelle;intracellular organelle;intracellular membrane-bounded organelle;intracellular part;cell part;intracellular;nucleus;nuclear inner membrane;membrane;nuclear matrix;organelle inner membrane;organelle membrane;nuc	GO:0000166;GO:0003676;GO:0005488;GO:0008270;GO:0043167;GO:0043169;GO:0046872;GO:0046914;GO:0000166;GO:0003676;GO:0003723;GO:0005198;GO:0005488;GO:0005515;GO:0008270;GO:0043167;GO:0043169;GO:0046872;GO:0046914	nucleotide binding;nucleic acid binding;binding;zinc ion binding;ion binding;cation binding;metal ion binding;transition metal ion binding;nucleotide binding;nucleic acid binding;RNA binding;structural molecule activity;binding;protein binding;zinc ion bi			hsa:9782			0.809473	S	LDYDHGSRSQESG	44.74	165.93	_RDSFDDRGPSLNPVLDYDHGS(ph)R_	RDS(0.049)FDDRGPS(0.049)LNPVLDY(0.093)DHGS(0.809)R	3	866.717	-1.2395	4359400	534670	3488400
T150	IPI00789551;IPI00017297	IPI00789551	Putative uncharacterized protein MATR3;Matrin-3	MATR3;MATR3;KIAA0723	A8MXP9;P43243;Q5CZA7;Q68D11;Q9H4N1	ENSG00000015479;ENSG00000015479				GO:0005634;GO:0043226;GO:0043227;GO:0043229;GO:0043231;GO:0044424;GO:0044464;GO:0005622;GO:0005634;GO:0005637;GO:0016020;GO:0016363;GO:0019866;GO:0031090;GO:0031965;GO:0043226;GO:0043227;GO:0043229;GO:0043231;GO:0044422;GO:0044424;GO:0044428;GO:0044446;GO	nucleus;organelle;membrane-bounded organelle;intracellular organelle;intracellular membrane-bounded organelle;intracellular part;cell part;intracellular;nucleus;nuclear inner membrane;membrane;nuclear matrix;organelle inner membrane;organelle membrane;nuc	GO:0000166;GO:0003676;GO:0005488;GO:0008270;GO:0043167;GO:0043169;GO:0046872;GO:0046914;GO:0000166;GO:0003676;GO:0003723;GO:0005198;GO:0005488;GO:0005515;GO:0008270;GO:0043167;GO:0043169;GO:0046872;GO:0046914	nucleotide binding;nucleic acid binding;binding;zinc ion binding;ion binding;cation binding;metal ion binding;transition metal ion binding;nucleotide binding;nucleic acid binding;RNA binding;structural molecule activity;binding;protein binding;zinc ion bi			hsa:9782			0.999997	T	QLKRRRTEEGPTL	55.33	106.79	_RRT(ph)EEGPTLSYGR_	RRT(1)EEGPTLSYGR	3	534.586	-0.33392	1213600	750010	463550
S4	IPI00789551;IPI00017297;IPI00470923	IPI00789551	Putative uncharacterized protein MATR3;Matrin-3;Putative uncharacterized protein DKFZp686L22104	MATR3;MATR3;KIAA0723;DKFZp686L22104	A8MXP9;P43243;Q5CZA7;Q68D11;Q9H4N1;Q68E03	ENSG00000015479;ENSG00000015479;ENSG00000015479				GO:0005634;GO:0043226;GO:0043227;GO:0043229;GO:0043231;GO:0044424;GO:0044464;GO:0005622;GO:0005634;GO:0005637;GO:0016020;GO:0016363;GO:0019866;GO:0031090;GO:0031965;GO:0043226;GO:0043227;GO:0043229;GO:0043231;GO:0044422;GO:0044424;GO:0044428;GO:0044446;GO	nucleus;organelle;membrane-bounded organelle;intracellular organelle;intracellular membrane-bounded organelle;intracellular part;cell part;intracellular;nucleus;nuclear inner membrane;membrane;nuclear matrix;organelle inner membrane;organelle membrane;nuc	GO:0000166;GO:0003676;GO:0005488;GO:0008270;GO:0043167;GO:0043169;GO:0046872;GO:0046914;GO:0000166;GO:0003676;GO:0003723;GO:0005198;GO:0005488;GO:0005515;GO:0008270;GO:0043167;GO:0043169;GO:0046872;GO:0046914;GO:0003676;GO:0005488;GO:0008270;GO:0043167;GO	nucleotide binding;nucleic acid binding;binding;zinc ion binding;ion binding;cation binding;metal ion binding;transition metal ion binding;nucleotide binding;nucleic acid binding;RNA binding;structural molecule activity;binding;protein binding;zinc ion bi			hsa:9782			0.99998	S	___MSKSFQQSSL	30.8	88.268	_S(ph)FQQSSLSR_	S(1)FQQSSLSR	2	560.245	-0.12284	2345700	1717800	627910
S85	IPI00439194;IPI00439195	IPI00439194	Methyl-CpG-binding domain protein 3;Methyl-CpG-binding protein MBD3;Methyl-CpG-binding domain protein 3;Methyl-CpG-binding protein MBD3	MBD3;MBD3	O95983-1;O95983;A8K4B7;O95983-2	ENSG00000071655;ENSG00000071655	PF01429;PF01429	MBD;MBD	Methyl-CpG binding domain;Methyl-CpG binding domain	GO:0005634;GO:0043226;GO:0043227;GO:0043229;GO:0043231;GO:0044424;GO:0044464;GO:0005634;GO:0043226;GO:0043227;GO:0043229;GO:0043231;GO:0044424;GO:0044464	nucleus;organelle;membrane-bounded organelle;intracellular organelle;intracellular membrane-bounded organelle;intracellular part;cell part;nucleus;organelle;membrane-bounded organelle;intracellular organelle;intracellular membrane-bounded organelle;intrac	GO:0003676;GO:0003677;GO:0005488;GO:0005515;GO:0003676;GO:0003677;GO:0005488;GO:0005515	nucleic acid binding;DNA binding;binding;protein binding;nucleic acid binding;DNA binding;binding;protein binding	GO:0006139;GO:0006350;GO:0006355;GO:0008152;GO:0009058;GO:0009059;GO:0009889;GO:0009987;GO:0010468;GO:0010556;GO:0019219;GO:0019222;GO:0031323;GO:0034645;GO:0034960;GO:0034961;GO:0043170;GO:0043283;GO:0043284;GO:0044237;GO:0044238;GO:0044249;GO:0044260;GO	nucleobase, nucleoside, nucleotide and nucleic acid metabolic process;transcription;regulation of transcription, DNA-dependent;metabolic process;biosynthetic process;macromolecule biosynthetic process;regulation of biosynthetic process;cellular process;re	hsa:53615;hsa:53615			0.997544	S	QRVRYDSSNQVKG	20.25	114.35	_YDS(ph)SNQVK_	YDS(0.998)S(0.002)NQVK	2	510.705	-0.14996	209880	94894	114980
T633	IPI00018350;IPI00555581	IPI00018350	DNA replication licensing factor MCM5;CDC46 homolog;P1-CDC46;Minichromosome maintenance deficient protein 5 variant	MCM5;CDC46	P33992;A8K521;Q53FG5;Q59F49	ENSG00000100297;ENSG00000100297	PF00493;PF00493	MCM;MCM	MCM2/3/5 family;MCM2/3/5 family	GO:0005634;GO:0005654;GO:0043226;GO:0043227;GO:0043229;GO:0043231;GO:0044422;GO:0044424;GO:0044428;GO:0044446;GO:0044464;GO:0005634;GO:0043226;GO:0043227;GO:0043229;GO:0043231;GO:0044424;GO:0044464	nucleus;nucleoplasm;organelle;membrane-bounded organelle;intracellular organelle;intracellular membrane-bounded organelle;organelle part;intracellular part;nuclear part;intracellular organelle part;cell part;nucleus;organelle;membrane-bounded organelle;in	GO:0000166;GO:0003676;GO:0003677;GO:0005488;GO:0005515;GO:0005524;GO:0017076;GO:0030554;GO:0032553;GO:0032555;GO:0032559;GO:0000166;GO:0003676;GO:0003677;GO:0005488;GO:0005524;GO:0017076;GO:0030554;GO:0032553;GO:0032555;GO:0032559	nucleotide binding;nucleic acid binding;DNA binding;binding;protein binding;ATP binding;purine nucleotide binding;adenyl nucleotide binding;ribonucleotide binding;purine ribonucleotide binding;adenyl ribonucleotide binding;nucleotide binding;nucleic acid	GO:0006139;GO:0006259;GO:0006260;GO:0006270;GO:0006350;GO:0006355;GO:0008152;GO:0009058;GO:0009059;GO:0009889;GO:0009987;GO:0010468;GO:0010556;GO:0019219;GO:0019222;GO:0031323;GO:0034645;GO:0034960;GO:0034961;GO:0043170;GO:0043283;GO:0043284;GO:0044237;GO	nucleobase, nucleoside, nucleotide and nucleic acid metabolic process;DNA metabolic process;DNA replication;DNA replication initiation;transcription;regulation of transcription, DNA-dependent;metabolic process;biosynthetic process;macromolecule biosynthet	hsa:4174	ko03030;ko04110;ko04111	DNA replication;Cell cycle;Cell cycle - yeast	1	T	KLQPFATEADVEE	62.11	151.49	_LQPFAT(ph)EADVEEALR_	LQPFAT(1)EADVEEALR	2	884.911	0.59363	252790	0	252790
T449	IPI00552897;IPI00641106;IPI00470805;IPI00718870	IPI00552897	Mediator of DNA damage checkpoint protein 1;Nuclear factor with BRCT domains 1;Mediator of DNA damage checkpoint protein 1;Nuclear factor with BRCT domains 1;Mediator of DNA damage checkpoint protein 1;Nuclear factor with BRCT domains 1	MDC1;KIAA0170;NFBD1;MDC1;KIAA0170;NFBD1;MDC1;KIAA0170;NFBD1	Q14676-1;Q14676;A2BF04;Q0EFC2;Q2L6H7;Q14676-2;A1Z5I7;A2AB04;A2RRA8;A7YY86;Q2TAZ4	ENSG00000137337;ENSG00000206385;ENSG00000206481;ENSG00000137337;ENSG00000206385;ENSG00000206481;ENSG00000137337;ENSG00000206385;ENSG00000206481	PF00533;PF00498;PF00533;PF00498;PF00533;PF00498	BRCT;FHA;BRCT;FHA;BRCT;FHA	BRCA1 C Terminus (BRCT) domain;FHA domain;BRCA1 C Terminus (BRCT) domain;FHA domain;BRCA1 C Terminus (BRCT) domain;FHA domain	GO:0005622;GO:0005634;GO:0005654;GO:0005856;GO:0005912;GO:0005924;GO:0005925;GO:0030054;GO:0030055;GO:0043226;GO:0043227;GO:0043228;GO:0043229;GO:0043231;GO:0043232;GO:0044422;GO:0044424;GO:0044425;GO:0044428;GO:0044446;GO:0044459;GO:0044464;GO:0005622;GO	intracellular;nucleus;nucleoplasm;cytoskeleton;adherens junction;cell-substrate adherens junction;focal adhesion;cell junction;cell-substrate junction;organelle;membrane-bounded organelle;non-membrane-bounded organelle;intracellular organelle;intracellula	GO:0005488;GO:0005515;GO:0005488;GO:0005515;GO:0005488;GO:0005515	binding;protein binding;binding;protein binding;binding;protein binding	GO:0006139;GO:0006259;GO:0006281;GO:0006950;GO:0006974;GO:0007049;GO:0008152;GO:0009987;GO:0033554;GO:0034960;GO:0034984;GO:0043170;GO:0043283;GO:0044237;GO:0044238;GO:0044260;GO:0050896;GO:0051716;GO:0006139;GO:0006259;GO:0006281;GO:0006950;GO:0006974;GO	nucleobase, nucleoside, nucleotide and nucleic acid metabolic process;DNA metabolic process;DNA repair;response to stress;response to DNA damage stimulus;cell cycle;metabolic process;cellular process;cellular response to stress;cellular biopolymer metabol	hsa:9656;hsa:9656;hsa:9656			0.854925	T	QRSQTTTERDSDT	31.09	71.117	_SQTTT(ph)ERDSDTDVEEEELPVENR_	S(0.034)QT(0.028)T(0.028)T(0.855)ERDS(0.028)DT(0.028)DVEEEELPVENR	3	920.389	1.1968	629430	159930	469500
T523	IPI00552897;IPI00641106;IPI00470805;IPI00718870	IPI00552897	Mediator of DNA damage checkpoint protein 1;Nuclear factor with BRCT domains 1;Mediator of DNA damage checkpoint protein 1;Nuclear factor with BRCT domains 1;Mediator of DNA damage checkpoint protein 1;Nuclear factor with BRCT domains 1	MDC1;KIAA0170;NFBD1;MDC1;KIAA0170;NFBD1;MDC1;KIAA0170;NFBD1	Q14676-1;Q14676;A2BF04;Q0EFC2;Q2L6H7;Q14676-2;A1Z5I7;A2AB04;A2RRA8;A7YY86;Q2TAZ4	ENSG00000137337;ENSG00000206385;ENSG00000206481;ENSG00000137337;ENSG00000206385;ENSG00000206481;ENSG00000137337;ENSG00000206385;ENSG00000206481	PF00533;PF00498;PF00533;PF00498;PF00533;PF00498	BRCT;FHA;BRCT;FHA;BRCT;FHA	BRCA1 C Terminus (BRCT) domain;FHA domain;BRCA1 C Terminus (BRCT) domain;FHA domain;BRCA1 C Terminus (BRCT) domain;FHA domain	GO:0005622;GO:0005634;GO:0005654;GO:0005856;GO:0005912;GO:0005924;GO:0005925;GO:0030054;GO:0030055;GO:0043226;GO:0043227;GO:0043228;GO:0043229;GO:0043231;GO:0043232;GO:0044422;GO:0044424;GO:0044425;GO:0044428;GO:0044446;GO:0044459;GO:0044464;GO:0005622;GO	intracellular;nucleus;nucleoplasm;cytoskeleton;adherens junction;cell-substrate adherens junction;focal adhesion;cell junction;cell-substrate junction;organelle;membrane-bounded organelle;non-membrane-bounded organelle;intracellular organelle;intracellula	GO:0005488;GO:0005515;GO:0005488;GO:0005515;GO:0005488;GO:0005515	binding;protein binding;binding;protein binding;binding;protein binding	GO:0006139;GO:0006259;GO:0006281;GO:0006950;GO:0006974;GO:0007049;GO:0008152;GO:0009987;GO:0033554;GO:0034960;GO:0034984;GO:0043170;GO:0043283;GO:0044237;GO:0044238;GO:0044260;GO:0050896;GO:0051716;GO:0006139;GO:0006259;GO:0006281;GO:0006950;GO:0006974;GO	nucleobase, nucleoside, nucleotide and nucleic acid metabolic process;DNA metabolic process;DNA repair;response to stress;response to DNA damage stimulus;cell cycle;metabolic process;cellular process;cellular response to stress;cellular biopolymer metabol	hsa:9656;hsa:9656;hsa:9656			1	T	TTVDINTQVEKEV	70.89	163.63	_SQASTTVDINT(ph)QVEK_	SQASTTVDINT(1)QVEK	2	850.891	0.16621	828450	327580	500870
T704	IPI00829826	IPI00829826	Mediator of RNA polymerase II transcription subunit 1;Mediator complex subunit 1;Peroxisome proliferator-activated receptor-binding protein;Thyroid hormone receptor-associated protein complex 220 kDa component;Thyroid receptor-interacting protein 2;p53 re	MED1;ARC205;CRSP1;CRSP200;DRIP205;DRIP230;PBP;PPARBP;PPARGBP;RB18A;TRAP220;TRIP2	Q15648-1;Q15648	ENSG00000125686	PF10744	Med1-Trap220	Mediator of RNA polymerase II transcription subunit 1	GO:0000119;GO:0005634;GO:0032991;GO:0043226;GO:0043227;GO:0043229;GO:0043231;GO:0043234;GO:0044422;GO:0044424;GO:0044428;GO:0044446;GO:0044451;GO:0044464	mediator complex;nucleus;macromolecular complex;organelle;membrane-bounded organelle;intracellular organelle;intracellular membrane-bounded organelle;protein complex;organelle part;intracellular part;nuclear part;intracellular organelle part;nucleoplasm p	GO:0003676;GO:0003677;GO:0003702;GO:0003712;GO:0003713;GO:0004871;GO:0004872;GO:0005102;GO:0005488;GO:0005515;GO:0008134;GO:0016251;GO:0016455;GO:0016563;GO:0030374;GO:0030528;GO:0035257;GO:0042809;GO:0046966;GO:0051427;GO:0060089	nucleic acid binding;DNA binding;RNA polymerase II transcription factor activity;transcription cofactor activity;transcription coactivator activity;signal transducer activity;receptor activity;receptor binding;binding;protein binding;transcription factor	GO:0006139;GO:0006350;GO:0006352;GO:0006355;GO:0006357;GO:0006367;GO:0007154;GO:0007165;GO:0007242;GO:0008152;GO:0009058;GO:0009059;GO:0009889;GO:0009891;GO:0009893;GO:0009987;GO:0010468;GO:0010556;GO:0010557;GO:0010604;GO:0010628;GO:0016043;GO:0019219;GO	nucleobase, nucleoside, nucleotide and nucleic acid metabolic process;transcription;transcription initiation;regulation of transcription, DNA-dependent;regulation of transcription from RNA polymerase II promoter;transcription initiation from RNA polymeras	hsa:5469			1	T	EKPKHQTEDDFQR	32.68	104.43	_HQT(ph)EDDFQR_	HQT(1)EDDFQR	2	628.241	0.069992	109500	109500	0
T280	IPI00166680;IPI00479498;IPI00218498;IPI00218497	IPI00166680	Misshapen-like kinase 1;Mitogen-activated protein kinase kinase kinase kinase 6;MAPK/ERK kinase kinase kinase 6;GCK family kinase MiNK;Misshapen/NIK-related kinase;Misshapen/NIK-related kinase isoform 2 variant;Misshapen-like kinase 1;Mitogen-activated pr	MINK1;MAP4K6;MINK;MINK;MINK1;MAP4K6;MINK;MINK1;MAP4K6;MINK	Q8N4C8-1;Q8N4C8;Q59FL0;Q5U8Z0;Q8N4C8-3;Q8NG69;Q9HBM9;Q8N4C8-2	ENSG00000141503;ENSG00000141503;ENSG00000141503;ENSG00000141503	PF00780;PF00069;PF00780;PF00069;PF00780;PF00069;PF00780;PF00069	CNH;Pkinase;CNH;Pkinase;CNH;Pkinase;CNH;Pkinase	CNH domain;Protein kinase domain;CNH domain;Protein kinase domain;CNH domain;Protein kinase domain;CNH domain;Protein kinase domain			GO:0000166;GO:0003824;GO:0004672;GO:0004674;GO:0005083;GO:0005488;GO:0005524;GO:0016301;GO:0016740;GO:0016772;GO:0016773;GO:0017076;GO:0030234;GO:0030554;GO:0030695;GO:0032553;GO:0032555;GO:0032559;GO:0003824;GO:0005083;GO:0016301;GO:0016740;GO:0016772;GO	nucleotide binding;catalytic activity;protein kinase activity;protein serine/threonine kinase activity;small GTPase regulator activity;binding;ATP binding;kinase activity;transferase activity;transferase activity, transferring phosphorus-containing groups	GO:0000165;GO:0002376;GO:0006464;GO:0006468;GO:0006793;GO:0006796;GO:0006950;GO:0007154;GO:0007165;GO:0007242;GO:0007243;GO:0007254;GO:0007275;GO:0008152;GO:0009987;GO:0016310;GO:0019538;GO:0031098;GO:0032501;GO:0032502;GO:0043170;GO:0043283;GO:0043383;GO	MAPKKK cascade;immune system process;protein modification process;protein amino acid phosphorylation;phosphorus metabolic process;phosphate metabolic process;response to stress;cell communication;signal transduction;intracellular signaling cascade;protein	hsa:50488			0.999928	T	YLSRPPTEQLLKF	18.43	120.05	_TYLSRPPT(ph)EQLLK_	TYLSRPPT(1)EQLLK	3	542.615	0.20268	589250	224980	364260
T1764	IPI00004233;IPI00413173	IPI00004233	Antigen KI-67;Antigen KI-67	MKI67;MKI67	P46013-1;P46013;P46013-2	ENSG00000148773;ENSG00000148773	PF00498;PF08065;PF00498;PF08065	FHA;K167R;FHA;K167R	FHA domain;K167R (NUC007) repeat;FHA domain;K167R (NUC007) repeat	GO:0005634;GO:0005730;GO:0043226;GO:0043227;GO:0043228;GO:0043229;GO:0043231;GO:0043232;GO:0044422;GO:0044424;GO:0044428;GO:0044446;GO:0044464;GO:0005634;GO:0005730;GO:0043226;GO:0043227;GO:0043228;GO:0043229;GO:0043231;GO:0043232;GO:0044422;GO:0044424;GO	nucleus;nucleolus;organelle;membrane-bounded organelle;non-membrane-bounded organelle;intracellular organelle;intracellular membrane-bounded organelle;intracellular non-membrane-bounded organelle;organelle part;intracellular part;nuclear part;intracellula	GO:0000166;GO:0005488;GO:0005515;GO:0005524;GO:0017076;GO:0030554;GO:0032553;GO:0032555;GO:0032559;GO:0000166;GO:0005488;GO:0005515;GO:0005524;GO:0017076;GO:0030554;GO:0032553;GO:0032555;GO:0032559	nucleotide binding;binding;protein binding;ATP binding;purine nucleotide binding;adenyl nucleotide binding;ribonucleotide binding;purine ribonucleotide binding;adenyl ribonucleotide binding;nucleotide binding;binding;protein binding;ATP binding;purine nuc	GO:0007049;GO:0008283;GO:0009987;GO:0007049;GO:0008283;GO:0009987	cell cycle;cell proliferation;cellular process;cell cycle;cell proliferation;cellular process	hsa:4288;hsa:4288			1	T	SLRKADTEEEFLA	44.68	164.06	_KADT(ph)EEEFLAFR_	KADT(1)EEEFLAFR	2	768.343	-0.001872	1152200	243400	908830
T332	IPI00012149	IPI00012149	U3 small nucleolar ribonucleoprotein protein MPP10;M phase phosphoprotein 10	MPHOSPH10;MPP10	O00566	ENSG00000124383	PF04006	Mpp10	Mpp10 protein	GO:0005634;GO:0005730;GO:0005732;GO:0030529;GO:0032991;GO:0043226;GO:0043227;GO:0043228;GO:0043229;GO:0043231;GO:0043232;GO:0044422;GO:0044424;GO:0044428;GO:0044446;GO:0044464	nucleus;nucleolus;small nucleolar ribonucleoprotein complex;ribonucleoprotein complex;macromolecular complex;organelle;membrane-bounded organelle;non-membrane-bounded organelle;intracellular organelle;intracellular membrane-bounded organelle;intracellular	GO:0003824;GO:0005488;GO:0005515;GO:0031202	catalytic activity;binding;protein binding;RNA splicing factor activity, transesterification mechanism	GO:0006139;GO:0006364;GO:0006396;GO:0006996;GO:0008152;GO:0008380;GO:0009987;GO:0016043;GO:0016070;GO:0016072;GO:0022613;GO:0032502;GO:0034470;GO:0034660;GO:0034960;GO:0042254;GO:0043170;GO:0043283;GO:0044237;GO:0044238;GO:0044260;GO:0048532	nucleobase, nucleoside, nucleotide and nucleic acid metabolic process;rRNA processing;RNA processing;organelle organization;metabolic process;RNA splicing;cellular process;cellular component organization;RNA metabolic process;rRNA metabolic process;ribonu	hsa:10199			0.967268	T	ESLKRVTFALPDD	34.6	63.271	_RVT(ph)FALPDDAETEDTGVLNVK_	RVT(0.967)FALPDDAET(0.032)EDTGVLNVK	3	790.712	0.1221	400970	49375	351600
S1310	IPI00607584;IPI00005024	IPI00607584	Myb-binding protein 1A;Myb-binding protein 1A	MYBBP1A;P160;MYBBP1A;P160	Q9BQG0-2;Q9BQG0;Q9BQG0-1	ENSG00000132382;ENSG00000132382	PF04931;PF04931	DNA_pol_phi;DNA_pol_phi	DNA polymerase phi;DNA polymerase phi	GO:0005634;GO:0005730;GO:0005737;GO:0031074;GO:0032991;GO:0042564;GO:0043226;GO:0043227;GO:0043228;GO:0043229;GO:0043231;GO:0043232;GO:0043234;GO:0044422;GO:0044424;GO:0044428;GO:0044446;GO:0044464;GO:0005634;GO:0005730;GO:0005737;GO:0031074;GO:0032991;GO	nucleus;nucleolus;cytoplasm;nucleocytoplasmic shuttling complex;macromolecular complex;NLS-dependent protein nuclear import complex;organelle;membrane-bounded organelle;non-membrane-bounded organelle;intracellular organelle;intracellular membrane-bounded	GO:0003676;GO:0003677;GO:0003824;GO:0003887;GO:0005488;GO:0005515;GO:0008134;GO:0016740;GO:0016772;GO:0016779;GO:0034061;GO:0003676;GO:0003677;GO:0003824;GO:0003887;GO:0005488;GO:0005515;GO:0008134;GO:0016740;GO:0016772;GO:0016779;GO:0034061	nucleic acid binding;DNA binding;catalytic activity;DNA-directed DNA polymerase activity;binding;protein binding;transcription factor binding;transferase activity;transferase activity, transferring phosphorus-containing groups;nucleotidyltransferase activ	GO:0006139;GO:0006350;GO:0006355;GO:0006810;GO:0006913;GO:0008152;GO:0009058;GO:0009059;GO:0009889;GO:0009987;GO:0010468;GO:0010556;GO:0019219;GO:0019222;GO:0031323;GO:0034645;GO:0034960;GO:0034961;GO:0043170;GO:0043283;GO:0043284;GO:0044237;GO:0044238;GO	nucleobase, nucleoside, nucleotide and nucleic acid metabolic process;transcription;regulation of transcription, DNA-dependent;transport;nucleocytoplasmic transport;metabolic process;biosynthetic process;macromolecule biosynthetic process;regulation of bi	hsa:10514;hsa:10514			0.999999	S	LVIRSPSLLQSGA	44.31	147.5	_SPS(ph)LLQSGAK_	SPS(1)LLQSGAK	2	534.26	0.59566	4842500	2301600	2540800
S3440	IPI00289776;IPI00607852	IPI00289776	Probable E3 ubiquitin-protein ligase MYCBP2;Myc-binding protein 2;Protein associated with Myc;Pam/highwire/rpm-1 protein;Probable E3 ubiquitin-protein ligase MYCBP2;Myc-binding protein 2;Protein associated with Myc;Pam/highwire/rpm-1 protein	MYCBP2;KIAA0916;PAM;MYCBP2;KIAA0916;PAM	O75592-1;O75592;A6NJC6;O75592-2	ENSG00000005810;ENSG00000005810	PF08005;PF00415;PF08005;PF00415	PHR;RCC1;PHR;RCC1	PHR domain;Regulator of chromosome condensation (RCC1);PHR domain;Regulator of chromosome condensation (RCC1)	GO:0000151;GO:0000152;GO:0005634;GO:0005680;GO:0032991;GO:0043226;GO:0043227;GO:0043229;GO:0043231;GO:0043234;GO:0044422;GO:0044424;GO:0044428;GO:0044446;GO:0044464;GO:0000151;GO:0000152;GO:0005634;GO:0005680;GO:0032991;GO:0043226;GO:0043227;GO:0043229;GO	ubiquitin ligase complex;nuclear ubiquitin ligase complex;nucleus;anaphase-promoting complex;macromolecular complex;organelle;membrane-bounded organelle;intracellular organelle;intracellular membrane-bounded organelle;protein complex;organelle part;intrac	GO:0003824;GO:0005488;GO:0005515;GO:0008270;GO:0016874;GO:0042802;GO:0042803;GO:0043167;GO:0043169;GO:0046872;GO:0046914;GO:0046983;GO:0003824;GO:0005488;GO:0005515;GO:0008270;GO:0016874;GO:0042802;GO:0042803;GO:0043167;GO:0043169;GO:0046872;GO:0046914;GO	catalytic activity;binding;protein binding;zinc ion binding;ligase activity;identical protein binding;protein homodimerization activity;ion binding;cation binding;metal ion binding;transition metal ion binding;protein dimerization activity;catalytic activ	GO:0006139;GO:0006350;GO:0006355;GO:0006508;GO:0006511;GO:0007088;GO:0007346;GO:0008152;GO:0009056;GO:0009057;GO:0009058;GO:0009059;GO:0009889;GO:0009987;GO:0010468;GO:0010556;GO:0010564;GO:0019219;GO:0019222;GO:0019538;GO:0019941;GO:0030071;GO:0030163;GO	nucleobase, nucleoside, nucleotide and nucleic acid metabolic process;transcription;regulation of transcription, DNA-dependent;proteolysis;ubiquitin-dependent protein catabolic process;regulation of mitosis;regulation of mitotic cell cycle;metabolic proce	hsa:23077;hsa:23077			0.99984	S	VFQRSYSVVASEY	23.4	112.01	_SYS(ph)VVASEYDK_	SYS(1)VVASEYDK	2	664.276	0.96746	239690	99674	140020
S391	IPI00171636;IPI00641075;IPI00845310;IPI00550839;IPI00641137;IPI00845401	IPI00171636	Neuron navigator 1;Steerin-1;Pore membrane and/or filament-interacting-like protein 3;Unc-53 homolog 1;Neuron navigator 1;Steerin-1;Pore membrane and/or filament-interacting-like protein 3;Unc-53 homolog 1;Neuron navigator 1;Steerin-1;Pore membrane and/or	NAV1;KIAA1151;KIAA1213;POMFIL3;STEERIN1;NAV1;KIAA1151;KIAA1213;POMFIL3;STEERIN1;NAV1;KIAA1151;KIAA1213;POMFIL3;STEERIN1;NAV1;KIAA1151;KIAA1213;POMFIL3;STEERIN1;NAV1;KIAA1151;KIAA1213;POMFIL3;STEERIN1;NAV1;KIAA1151;KIAA1213;POMFIL3;STEERIN1	Q8NEY1-1;Q8NEY1;Q8NEY1-3;Q8NEY1-2;Q8NEY1-4;Q8NEY1-7;Q8NEY1-6	ENSG00000134369;ENSG00000134369;ENSG00000134369;ENSG00000134369;ENSG00000134369;ENSG00000134369				GO:0005737;GO:0005856;GO:0005874;GO:0043226;GO:0043228;GO:0043229;GO:0043232;GO:0044422;GO:0044424;GO:0044430;GO:0044446;GO:0044464;GO:0005737;GO:0005856;GO:0005874;GO:0043226;GO:0043228;GO:0043229;GO:0043232;GO:0044422;GO:0044424;GO:0044430;GO:0044446;GO	cytoplasm;cytoskeleton;microtubule;organelle;non-membrane-bounded organelle;intracellular organelle;intracellular non-membrane-bounded organelle;organelle part;intracellular part;cytoskeletal part;intracellular organelle part;cell part;cytoplasm;cytoskele	GO:0000166;GO:0003824;GO:0005488;GO:0016462;GO:0016787;GO:0016817;GO:0016818;GO:0017111;GO:0000166;GO:0003824;GO:0005488;GO:0016462;GO:0016787;GO:0016817;GO:0016818;GO:0017111;GO:0000166;GO:0003824;GO:0005488;GO:0016462;GO:0016787;GO:0016817;GO:0016818;GO	nucleotide binding;catalytic activity;binding;pyrophosphatase activity;hydrolase activity;hydrolase activity, acting on acid anhydrides;hydrolase activity, acting on acid anhydrides, in phosphorus-containing anhydrides;nucleoside-triphosphatase activity;n	GO:0007275;GO:0007399;GO:0009987;GO:0030154;GO:0032501;GO:0032502;GO:0048731;GO:0048856;GO:0048869;GO:0007275;GO:0007399;GO:0009987;GO:0030154;GO:0032501;GO:0032502;GO:0048731;GO:0048856;GO:0048869;GO:0007275;GO:0007399;GO:0009987;GO:0030154;GO:0032501;GO	multicellular organismal development;nervous system development;cellular process;cell differentiation;multicellular organismal process;developmental process;system development;anatomical structure development;cellular developmental process;multicellular o	hsa:89796;hsa:89796;hsa:89796;hsa:89796;hsa:89796;hsa:89796			0.980873	S	LKSGYMSDSDLMG	24.99	102.36	_SGYM(ox)S(ph)DSDLM(ox)GK_	S(0.01)GYMS(0.981)DS(0.01)DLMGK	2	701.749	-0.19779	201180	96020	0
T380	IPI00375220;IPI00554525;IPI00554497	IPI00375220	Nance-Horan syndrome protein;Congenital cataracts and dental anomalies protein;Nance-Horan syndrome protein;Congenital cataracts and dental anomalies protein;Nance-Horan syndrome protein;Congenital cataracts and dental anomalies protein	NHS;NHS;NHS	Q6T4R5-1;Q6T4R5;Q6T4R5-2;Q6T4R5-3	ENSG00000188158;ENSG00000188158;ENSG00000188158				GO:0005634;GO:0043226;GO:0043227;GO:0043229;GO:0043231;GO:0044424;GO:0044464;GO:0005634;GO:0043226;GO:0043227;GO:0043229;GO:0043231;GO:0044424;GO:0044464;GO:0005634;GO:0043226;GO:0043227;GO:0043229;GO:0043231;GO:0044424;GO:0044464	nucleus;organelle;membrane-bounded organelle;intracellular organelle;intracellular membrane-bounded organelle;intracellular part;cell part;nucleus;organelle;membrane-bounded organelle;intracellular organelle;intracellular membrane-bounded organelle;intrac					hsa:4810;hsa:4810;hsa:4810			0.999998	T	KLRRRKTISGIPR	23.41	100.94	_KT(ph)ISGIPR_	KT(1)ISGIPR	2	476.255	-0.059348	1035000	236040	700060
S243	IPI00549248;IPI00658013;IPI00220740;IPI00872901	IPI00549248	Nucleophosmin;Nucleolar phosphoprotein B23;Numatrin;Nucleolar protein NO38;Nucleophosmin (Nucleolar phosphoprotein B23, numatrin);Nucleophosmin/B23.2;Nucleophosmin;Nucleolar phosphoprotein B23;Numatrin;Nucleolar protein NO38	NPM1;NPM;NPM1;NPM1;NPM	P06748-1;P06748;A4ZU86;A8K3N7;Q9BTI9;Q9BYG9;Q9NX34;P06748-2;A8MXA7	ENSG00000181163;ENSG00000181163;ENSG00000181163	PF03066;PF03066;PF03066	Nucleoplasmin;Nucleoplasmin;Nucleoplasmin	Nucleoplasmin;Nucleoplasmin;Nucleoplasmin	GO:0005634;GO:0005730;GO:0005737;GO:0005813;GO:0005815;GO:0043226;GO:0043227;GO:0043228;GO:0043229;GO:0043231;GO:0043232;GO:0044422;GO:0044424;GO:0044428;GO:0044430;GO:0044444;GO:0044446;GO:0044464;GO:0005634;GO:0005737;GO:0005813;GO:0005815;GO:0043226;GO	nucleus;nucleolus;cytoplasm;centrosome;microtubule organizing center;organelle;membrane-bounded organelle;non-membrane-bounded organelle;intracellular organelle;intracellular membrane-bounded organelle;intracellular non-membrane-bounded organelle;organell	GO:0003676;GO:0003712;GO:0003713;GO:0003723;GO:0005488;GO:0005515;GO:0008134;GO:0016563;GO:0030528;GO:0030957;GO:0042802;GO:0042803;GO:0046982;GO:0046983;GO:0051059;GO:0051082;GO:0003676;GO:0005488;GO:0005515;GO:0008134;GO:0051059;GO:0051082;GO:0003676;GO	nucleic acid binding;transcription cofactor activity;transcription coactivator activity;RNA binding;binding;protein binding;transcription factor binding;transcription activator activity;transcription regulator activity;Tat protein binding;identical protei	GO:0006810;GO:0006886;GO:0006913;GO:0006916;GO:0006950;GO:0006996;GO:0007098;GO:0007154;GO:0007165;GO:0007568;GO:0007569;GO:0008104;GO:0008285;GO:0009889;GO:0009987;GO:0010468;GO:0010556;GO:0015031;GO:0016043;GO:0019219;GO:0019222;GO:0022402;GO:0022607;GO	transport;intracellular protein transport;nucleocytoplasmic transport;anti-apoptosis;response to stress;organelle organization;centrosome cycle;cell communication;signal transduction;aging;cell aging;protein localization;negative regulation of cell prolif	hsa:4869			0.992647	S	TPKGPSSVEDIKA	17.1	80.535	_GPSS(ph)VEDIK_	GPS(0.007)S(0.993)VEDIK	2	506.223	-0.62177	536420	235370	301040
S197	IPI00872944;IPI00022145;IPI00514586;IPI00844197	IPI00872944	Nuclear ubiquitous casein and cyclin-dependent kinases substrate;P1;Nuclear ubiquitous casein and cyclin-dependent kinases substrate;P1	NUCKS1;NUCKS;NUCKS1;NUCKS	Q9H1E3-1;Q9H1E3;Q54AC0;Q6IA16;Q9H1E3-2	ENSG00000069275;ENSG00000069275				GO:0005634;GO:0043226;GO:0043227;GO:0043229;GO:0043231;GO:0044424;GO:0044464;GO:0005634;GO:0043226;GO:0043227;GO:0043229;GO:0043231;GO:0044424;GO:0044464	nucleus;organelle;membrane-bounded organelle;intracellular organelle;intracellular membrane-bounded organelle;intracellular part;cell part;nucleus;organelle;membrane-bounded organelle;intracellular organelle;intracellular membrane-bounded organelle;intrac	GO:0003824;GO:0016301;GO:0016740;GO:0016772	catalytic activity;kinase activity;transferase activity;transferase activity, transferring phosphorus-containing groups			hsa:64710;hsa:64710			0.720009	S	QEKDSGSDEDFLM	78.01	177.76	_DSGS(ph)DEDFLM(ox)EDDDDSDYGSSK_	DS(0.28)GS(0.72)DEDFLMEDDDDSDYGSSK	2	1262.92	0.082313	346750	0	346750
T2092	IPI00292771;IPI00872028;IPI00006196;IPI00030136	IPI00292771	Nuclear mitotic apparatus protein 1;SP-H antigen;NUMA1 variant protein;Nuclear mitotic apparatus protein 1;SP-H antigen;NUMA1 protein	NUMA1;NUMA;NUMA1 variant protein;NUMA1;NUMA;NUMA1;hCG_2017131	Q14980-1;Q14980;Q9UNL7;Q4LE64;Q14980-2;A8K394;Q3SYK8;Q59HB8;Q7Z757;Q96HN5;Q9UPG3;Q86XH4;Q9BTE9	ENSG00000137497;ENSG00000137497;ENSG00000137497;ENSG00000137497				GO:0000922;GO:0005634;GO:0005819;GO:0005874;GO:0005876;GO:0043226;GO:0043227;GO:0043228;GO:0043229;GO:0043231;GO:0043232;GO:0044422;GO:0044424;GO:0044430;GO:0044446;GO:0044464;GO:0000922;GO:0005634;GO:0005819;GO:0005874;GO:0005876;GO:0043226;GO:0043227;GO	spindle pole;nucleus;spindle;microtubule;spindle microtubule;organelle;membrane-bounded organelle;non-membrane-bounded organelle;intracellular organelle;intracellular membrane-bounded organelle;intracellular non-membrane-bounded organelle;organelle part;i	GO:0005198;GO:0005488;GO:0005515;GO:0005198;GO:0005488;GO:0005515	structural molecule activity;binding;protein binding;structural molecule activity;binding;protein binding	GO:0000090;GO:0006996;GO:0006997;GO:0009987;GO:0016043;GO:0022402;GO:0022403;GO:0032502;GO:0048532;GO:0051322;GO:0000090;GO:0006996;GO:0006997;GO:0009987;GO:0016043;GO:0022402;GO:0022403;GO:0032502;GO:0048532;GO:0051322	mitotic anaphase;organelle organization;nucleus organization;cellular process;cellular component organization;cell cycle process;cell cycle phase;developmental process;anatomical structure organization;anaphase;mitotic anaphase;organelle organization;nucl	hsa:4926;hsa:4926			0.452132	T	RSPRIATTTASAA	24.05	55.392	_IAT(ph)TTASAATAAAIGATPR_	IAT(0.452)T(0.452)T(0.08)AS(0.016)AATAAAIGATPR	3	599.303	0.86329	448600	0	448600
T2093	IPI00292771;IPI00872028;IPI00006196;IPI00030136	IPI00292771	Nuclear mitotic apparatus protein 1;SP-H antigen;NUMA1 variant protein;Nuclear mitotic apparatus protein 1;SP-H antigen;NUMA1 protein	NUMA1;NUMA;NUMA1 variant protein;NUMA1;NUMA;NUMA1;hCG_2017131	Q14980-1;Q14980;Q9UNL7;Q4LE64;Q14980-2;A8K394;Q3SYK8;Q59HB8;Q7Z757;Q96HN5;Q9UPG3;Q86XH4;Q9BTE9	ENSG00000137497;ENSG00000137497;ENSG00000137497;ENSG00000137497				GO:0000922;GO:0005634;GO:0005819;GO:0005874;GO:0005876;GO:0043226;GO:0043227;GO:0043228;GO:0043229;GO:0043231;GO:0043232;GO:0044422;GO:0044424;GO:0044430;GO:0044446;GO:0044464;GO:0000922;GO:0005634;GO:0005819;GO:0005874;GO:0005876;GO:0043226;GO:0043227;GO	spindle pole;nucleus;spindle;microtubule;spindle microtubule;organelle;membrane-bounded organelle;non-membrane-bounded organelle;intracellular organelle;intracellular membrane-bounded organelle;intracellular non-membrane-bounded organelle;organelle part;i	GO:0005198;GO:0005488;GO:0005515;GO:0005198;GO:0005488;GO:0005515	structural molecule activity;binding;protein binding;structural molecule activity;binding;protein binding	GO:0000090;GO:0006996;GO:0006997;GO:0009987;GO:0016043;GO:0022402;GO:0022403;GO:0032502;GO:0048532;GO:0051322;GO:0000090;GO:0006996;GO:0006997;GO:0009987;GO:0016043;GO:0022402;GO:0022403;GO:0032502;GO:0048532;GO:0051322	mitotic anaphase;organelle organization;nucleus organization;cellular process;cellular component organization;cell cycle process;cell cycle phase;developmental process;anatomical structure organization;anaphase;mitotic anaphase;organelle organization;nucl	hsa:4926;hsa:4926			0.452132	T	SPRIATTTASAAT	24.05	55.392	_IAT(ph)TTASAATAAAIGATPR_	IAT(0.452)T(0.452)T(0.08)AS(0.016)AATAAAIGATPR	3	599.303	0.86329	448600	0	448600
S297	IPI00292059	IPI00292059	Nuclear pore complex protein Nup153;Nucleoporin Nup153;153 kDa nucleoporin	NUP153	P49790;A6NK43;Q4LE47;Q5T9I7;Q7Z743	ENSG00000124789	PF08604;PF00641;PF10599	Nup153;zf-RanBP;Nup_retrotrp_bd	Nucleoporin Nup153-like;Zn-finger in Ran binding protein and others;Retro-transposon transporting motif	GO:0005622;GO:0005634;GO:0005643;GO:0005654;GO:0016020;GO:0032991;GO:0043226;GO:0043227;GO:0043229;GO:0043231;GO:0043234;GO:0044422;GO:0044424;GO:0044425;GO:0044428;GO:0044446;GO:0044464;GO:0046930	intracellular;nucleus;nuclear pore;nucleoplasm;membrane;macromolecular complex;organelle;membrane-bounded organelle;intracellular organelle;intracellular membrane-bounded organelle;protein complex;organelle part;intracellular part;membrane part;nuclear pa	GO:0003676;GO:0003677;GO:0005215;GO:0005488;GO:0005515;GO:0008270;GO:0043167;GO:0043169;GO:0046872;GO:0046914	nucleic acid binding;DNA binding;transporter activity;binding;protein binding;zinc ion binding;ion binding;cation binding;metal ion binding;transition metal ion binding	GO:0006810;GO:0006886;GO:0015031;GO:0015931;GO:0045184;GO:0046907;GO:0050657;GO:0050658;GO:0051028;GO:0051234;GO:0051236;GO:0051649;GO:0065002	transport;intracellular protein transport;protein transport;nucleobase, nucleoside, nucleotide and nucleic acid transport;establishment of protein localization;intracellular transport;nucleic acid transport;RNA transport;mRNA transport;establishment of lo	hsa:9972			0.999994	S	MKAKQLSAQSYGV	51.08	96.604	_QLS(ph)AQSYGVTSSTAR_	QLS(1)AQSYGVTSSTAR	2	818.372	0.96532	1258100	445910	812160
S330	IPI00292059	IPI00292059	Nuclear pore complex protein Nup153;Nucleoporin Nup153;153 kDa nucleoporin	NUP153	P49790;A6NK43;Q4LE47;Q5T9I7;Q7Z743	ENSG00000124789	PF08604;PF00641;PF10599	Nup153;zf-RanBP;Nup_retrotrp_bd	Nucleoporin Nup153-like;Zn-finger in Ran binding protein and others;Retro-transposon transporting motif	GO:0005622;GO:0005634;GO:0005643;GO:0005654;GO:0016020;GO:0032991;GO:0043226;GO:0043227;GO:0043229;GO:0043231;GO:0043234;GO:0044422;GO:0044424;GO:0044425;GO:0044428;GO:0044446;GO:0044464;GO:0046930	intracellular;nucleus;nuclear pore;nucleoplasm;membrane;macromolecular complex;organelle;membrane-bounded organelle;intracellular organelle;intracellular membrane-bounded organelle;protein complex;organelle part;intracellular part;membrane part;nuclear pa	GO:0003676;GO:0003677;GO:0005215;GO:0005488;GO:0005515;GO:0008270;GO:0043167;GO:0043169;GO:0046872;GO:0046914	nucleic acid binding;DNA binding;transporter activity;binding;protein binding;zinc ion binding;ion binding;cation binding;metal ion binding;transition metal ion binding	GO:0006810;GO:0006886;GO:0015031;GO:0015931;GO:0045184;GO:0046907;GO:0050657;GO:0050658;GO:0051028;GO:0051234;GO:0051236;GO:0051649;GO:0065002	transport;intracellular protein transport;protein transport;nucleobase, nucleoside, nucleotide and nucleic acid transport;establishment of protein localization;intracellular transport;nucleic acid transport;RNA transport;mRNA transport;establishment of lo	hsa:9972			1	S	DAKRIPSIVSSPL	51.14	128.36	_IPS(ph)IVSSPLNSPLDR_	IPS(1)IVSSPLNSPLDR	2	837.927	0.5312	535820	111610	424210
S618	IPI00337397;IPI00006038;IPI00216688;IPI00337396;IPI00337395	IPI00337397	Nuclear pore complex protein Nup98-Nup96;Nuclear pore complex protein Nup98;Nucleoporin Nup98;98 kDa nucleoporin;Nuclear pore complex protein Nup96;Nucleoporin Nup96;96 kDa nucleoporin;Nuclear pore complex protein Nup98-Nup96;Nuclear pore complex protein	NUP98;ADAR2;NUP98;ADAR2;NUP98;ADAR2;NUP98;ADAR2;NUP98;ADAR2	P52948-5;P52948;P52948-1;A8KA17;P52948-2;P52948-4;Q9HDC8;P52948-3	ENSG00000110713;ENSG00000110713;ENSG00000110713;ENSG00000110713;ENSG00000110713	PF04096;PF04096;PF04096;PF04096;PF04096	Nucleoporin2;Nucleoporin2;Nucleoporin2;Nucleoporin2;Nucleoporin2	Nucleoporin autopeptidase;Nucleoporin autopeptidase;Nucleoporin autopeptidase;Nucleoporin autopeptidase;Nucleoporin autopeptidase	GO:0005634;GO:0005635;GO:0005643;GO:0005654;GO:0016020;GO:0031090;GO:0031965;GO:0031967;GO:0031975;GO:0032991;GO:0043226;GO:0043227;GO:0043229;GO:0043231;GO:0043234;GO:0044422;GO:0044424;GO:0044425;GO:0044428;GO:0044446;GO:0044464;GO:0046930;GO:0005634;GO	nucleus;nuclear envelope;nuclear pore;nucleoplasm;membrane;organelle membrane;nuclear membrane;organelle envelope;envelope;macromolecular complex;organelle;membrane-bounded organelle;intracellular organelle;intracellular membrane-bounded organelle;protein	GO:0005198;GO:0005215;GO:0005488;GO:0005515;GO:0017056;GO:0005198;GO:0005215;GO:0005488;GO:0005515;GO:0017056;GO:0005198;GO:0005215;GO:0005488;GO:0005515;GO:0017056;GO:0005198;GO:0005215;GO:0005488;GO:0005515;GO:0017056;GO:0005198;GO:0005215;GO:0005488;GO	structural molecule activity;transporter activity;binding;protein binding;structural constituent of nuclear pore;structural molecule activity;transporter activity;binding;protein binding;structural constituent of nuclear pore;structural molecule activity;	GO:0000059;GO:0006139;GO:0006259;GO:0006260;GO:0006461;GO:0006810;GO:0006886;GO:0006913;GO:0006996;GO:0006997;GO:0006999;GO:0008152;GO:0009058;GO:0009059;GO:0009987;GO:0015031;GO:0015931;GO:0016043;GO:0022607;GO:0032502;GO:0034621;GO:0034622;GO:0034645;GO	protein import into nucleus, docking;nucleobase, nucleoside, nucleotide and nucleic acid metabolic process;DNA metabolic process;DNA replication;protein complex assembly;transport;intracellular protein transport;nucleocytoplasmic transport;organelle organ	hsa:4928;hsa:4928;hsa:4928;hsa:4928;hsa:4928			0.999998	S	ENGERFSFLSKPV	25.86	126.15	_FS(ph)FLSK_	FS(1)FLSK	2	404.686	-0.019227	4483400	322990	4160400
S621	IPI00337397;IPI00006038;IPI00216688;IPI00337396;IPI00337395	IPI00337397	Nuclear pore complex protein Nup98-Nup96;Nuclear pore complex protein Nup98;Nucleoporin Nup98;98 kDa nucleoporin;Nuclear pore complex protein Nup96;Nucleoporin Nup96;96 kDa nucleoporin;Nuclear pore complex protein Nup98-Nup96;Nuclear pore complex protein	NUP98;ADAR2;NUP98;ADAR2;NUP98;ADAR2;NUP98;ADAR2;NUP98;ADAR2	P52948-5;P52948;P52948-1;A8KA17;P52948-2;P52948-4;Q9HDC8;P52948-3	ENSG00000110713;ENSG00000110713;ENSG00000110713;ENSG00000110713;ENSG00000110713	PF04096;PF04096;PF04096;PF04096;PF04096	Nucleoporin2;Nucleoporin2;Nucleoporin2;Nucleoporin2;Nucleoporin2	Nucleoporin autopeptidase;Nucleoporin autopeptidase;Nucleoporin autopeptidase;Nucleoporin autopeptidase;Nucleoporin autopeptidase	GO:0005634;GO:0005635;GO:0005643;GO:0005654;GO:0016020;GO:0031090;GO:0031965;GO:0031967;GO:0031975;GO:0032991;GO:0043226;GO:0043227;GO:0043229;GO:0043231;GO:0043234;GO:0044422;GO:0044424;GO:0044425;GO:0044428;GO:0044446;GO:0044464;GO:0046930;GO:0005634;GO	nucleus;nuclear envelope;nuclear pore;nucleoplasm;membrane;organelle membrane;nuclear membrane;organelle envelope;envelope;macromolecular complex;organelle;membrane-bounded organelle;intracellular organelle;intracellular membrane-bounded organelle;protein	GO:0005198;GO:0005215;GO:0005488;GO:0005515;GO:0017056;GO:0005198;GO:0005215;GO:0005488;GO:0005515;GO:0017056;GO:0005198;GO:0005215;GO:0005488;GO:0005515;GO:0017056;GO:0005198;GO:0005215;GO:0005488;GO:0005515;GO:0017056;GO:0005198;GO:0005215;GO:0005488;GO	structural molecule activity;transporter activity;binding;protein binding;structural constituent of nuclear pore;structural molecule activity;transporter activity;binding;protein binding;structural constituent of nuclear pore;structural molecule activity;	GO:0000059;GO:0006139;GO:0006259;GO:0006260;GO:0006461;GO:0006810;GO:0006886;GO:0006913;GO:0006996;GO:0006997;GO:0006999;GO:0008152;GO:0009058;GO:0009059;GO:0009987;GO:0015031;GO:0015931;GO:0016043;GO:0022607;GO:0032502;GO:0034621;GO:0034622;GO:0034645;GO	protein import into nucleus, docking;nucleobase, nucleoside, nucleotide and nucleic acid metabolic process;DNA metabolic process;DNA replication;protein complex assembly;transport;intracellular protein transport;nucleocytoplasmic transport;organelle organ	hsa:4928;hsa:4928;hsa:4928;hsa:4928;hsa:4928			0.96425	S	ERFSFLSKPVDEN	25.86	126.15	_FSFLS(ph)K_	FS(0.036)FLS(0.964)K	2	404.686	-0.65339	4483400	322990	4160400
S20	IPI00005780	IPI00005780	UDP-N-acetylglucosamine--peptide N-acetylglucosaminyltransferase 110 kDa subunit;O-linked N-acetylglucosamine transferase 110 kDa subunit;O-GlcNAc transferase subunit p110	OGT	O15294-1;O15294	ENSG00000147162	PF00515	TPR_1	Tetratricopeptide repeat	GO:0005634;GO:0005737;GO:0005829;GO:0043226;GO:0043227;GO:0043229;GO:0043231;GO:0044424;GO:0044444;GO:0044464	nucleus;cytoplasm;cytosol;organelle;membrane-bounded organelle;intracellular organelle;intracellular membrane-bounded organelle;intracellular part;cytoplasmic part;cell part	GO:0003824;GO:0005488;GO:0005515;GO:0008194;GO:0008375;GO:0016740;GO:0016757;GO:0016758	catalytic activity;binding;protein binding;UDP-glycosyltransferase activity;acetylglucosaminyltransferase activity;transferase activity;transferase activity, transferring glycosyl groups;transferase activity, transferring hexosyl groups	GO:0006464;GO:0006486;GO:0006493;GO:0007154;GO:0007165;GO:0007584;GO:0008152;GO:0009605;GO:0009987;GO:0009991;GO:0019538;GO:0031667;GO:0042221;GO:0043170;GO:0043283;GO:0043412;GO:0043413;GO:0044237;GO:0044238;GO:0044260;GO:0044267;GO:0050789;GO:0050794;GO	protein modification process;protein amino acid glycosylation;protein amino acid O-linked glycosylation;cell communication;signal transduction;response to nutrient;metabolic process;response to external stimulus;cellular process;response to extracellular	hsa:8473	ko00512;ko01030	O-Glycan biosynthesis;Glycan structures - biosynthesis 1	1	S	PTKRMLSFQGLAE	51.35	148.84	_M(ox)LS(ph)FQGLAELAHR_	MLS(1)FQGLAELAHR	2	784.868	-0.092618	710610	306070	404540
S189	IPI00032970;IPI00789006	IPI00032970	Oxysterol-binding protein-related protein 11;Oxysterol-binding protein	OSBPL11;ORP11;OSBP12;OSBPL11	Q9BXB4;A8K9I7;A8MZ15;Q9GZM0	ENSG00000144909;ENSG00000144909	PF01237;PF00169;PF01237	Oxysterol_BP;PH;Oxysterol_BP	Oxysterol-binding protein;PH domain;Oxysterol-binding protein					GO:0006629;GO:0006810;GO:0006869;GO:0008152;GO:0008202;GO:0009058;GO:0009987;GO:0044237;GO:0044238;GO:0044249;GO:0044255;GO:0051234;GO:0006629;GO:0006810;GO:0006869;GO:0008152;GO:0008202;GO:0009058;GO:0009987;GO:0044237;GO:0044238;GO:0044249;GO:0044255;GO	lipid metabolic process;transport;lipid transport;metabolic process;steroid metabolic process;biosynthetic process;cellular process;cellular metabolic process;primary metabolic process;cellular biosynthetic process;cellular lipid metabolic process;establi	hsa:114885			1	S	ISQRRPSQNAISF	36.85	105.09	_RPS(ph)QNAISFFNVGHSK_	RPS(1)QNAISFFNVGHSK	3	623.632	-0.19448	625330	210230	415100
S1149	IPI00854642;IPI00303063	IPI00854642	Sister chromatid cohesion protein PDS5 homolog A;Sister chromatid cohesion protein 112;Cell proliferation-inducing gene 54 protein;Sister chromatid cohesion protein PDS5 homolog A;Sister chromatid cohesion protein 112;Cell proliferation-inducing gene 54 p	PDS5A;KIAA0648;PDS5;PIG54;PDS5A;KIAA0648;PDS5;PIG54	Q29RF7-1;Q29RF7;Q29RF7-2;Q96DB6	ENSG00000121892;ENSG00000121892	PF02985;PF02985	HEAT;HEAT	HEAT repeat;HEAT repeat	GO:0005634;GO:0043226;GO:0043227;GO:0043229;GO:0043231;GO:0044424;GO:0044464;GO:0005634;GO:0043226;GO:0043227;GO:0043229;GO:0043231;GO:0044424;GO:0044464	nucleus;organelle;membrane-bounded organelle;intracellular organelle;intracellular membrane-bounded organelle;intracellular part;cell part;nucleus;organelle;membrane-bounded organelle;intracellular organelle;intracellular membrane-bounded organelle;intrac	GO:0005488;GO:0005515;GO:0042802;GO:0005488;GO:0005515;GO:0042802	binding;protein binding;identical protein binding;binding;protein binding;identical protein binding	GO:0007049;GO:0007067;GO:0009987;GO:0022402;GO:0022403;GO:0051301;GO:0007049;GO:0007067;GO:0009987;GO:0022402;GO:0022403;GO:0051301	cell cycle;mitosis;cellular process;cell cycle process;cell cycle phase;cell division;cell cycle;mitosis;cellular process;cell cycle process;cell cycle phase;cell division	hsa:23244;hsa:23244			0.891599	S	AVNKPLSATGRKP	39.17	108.05	_PAGVLGAVNKPLS(ph)ATGR_	PAGVLGAVNKPLS(0.892)AT(0.108)GR	3	563.301	0.10444	1040200	207760	832450
S904	IPI00480187;IPI00430079;IPI00183302;IPI00639896;IPI00873999;IPI00867617;IPI00260388;IPI00247096;IPI00440145	IPI00480187	PHD finger protein 8;PHD finger protein 8;PHD finger protein 8;PHD finger protein 8;PHD finger protein 2;GRC5;PHF2 protein;PHF2 protein	PHF8;KIAA1111;ZNF422;PHF8;KIAA1111;ZNF422;PHF8;KIAA1111;ZNF422;PHF8;RP13-444K19.2-006;PHF2;KIAA0662;PHF2;PHF2	Q9UPP1-1;Q9UPP1;Q9UPP1-2;Q5JPS2;Q9UPP1-3;Q5H902;Q5JPS3;A6NCV2;A7MD14;Q4VXB9;O75151;Q8N359;Q6P2C5	ENSG00000172943;ENSG00000172943;ENSG00000172943;ENSG00000172943;ENSG00000197724;ENSG00000197724	PF02373;PF00628;PF02373;PF00628;PF02373;PF00628;PF02373;PF02373;PF00628;PF00628	JmjC;PHD;JmjC;PHD;JmjC;PHD;JmjC;JmjC;PHD;PHD	JmjC domain;PHD-finger;JmjC domain;PHD-finger;JmjC domain;PHD-finger;JmjC domain;JmjC domain;PHD-finger;PHD-finger	GO:0005634;GO:0043226;GO:0043227;GO:0043229;GO:0043231;GO:0044424;GO:0044464	nucleus;organelle;membrane-bounded organelle;intracellular organelle;intracellular membrane-bounded organelle;intracellular part;cell part	GO:0005488;GO:0005515;GO:0008270;GO:0043167;GO:0043169;GO:0046872;GO:0046914;GO:0005488;GO:0005515;GO:0008270;GO:0043167;GO:0043169;GO:0046872;GO:0046914;GO:0005488;GO:0005515;GO:0008270;GO:0043167;GO:0043169;GO:0046872;GO:0046914;GO:0005488;GO:0005515;GO	binding;protein binding;zinc ion binding;ion binding;cation binding;metal ion binding;transition metal ion binding;binding;protein binding;zinc ion binding;ion binding;cation binding;metal ion binding;transition metal ion binding;binding;protein binding;z			hsa:23133;hsa:23133;hsa:23133;hsa:5253			1	S	EGTRVASIETGLA	52.54	186.01	_VAS(ph)IETGLAAAAAK_	VAS(1)IETGLAAAAAK	2	676.845	0.086668	647740	248220	399520
S313	IPI00026952;IPI00788061	IPI00026952	Plakophilin-3	PKP3	Q9Y446	ENSG00000184363	PF00514	Arm	Armadillo/beta-catenin-like repeat	GO:0005634;GO:0005911;GO:0030054;GO:0030057;GO:0043226;GO:0043227;GO:0043229;GO:0043231;GO:0044424;GO:0044425;GO:0044459;GO:0044464	nucleus;cell-cell junction;cell junction;desmosome;organelle;membrane-bounded organelle;intracellular organelle;intracellular membrane-bounded organelle;intracellular part;membrane part;plasma membrane part;cell part	GO:0005198;GO:0005488;GO:0005515	structural molecule activity;binding;protein binding	GO:0007155;GO:0009987;GO:0022610	cell adhesion;cellular process;biological adhesion	hsa:11187			0.934436	S	RTLQRLSSGFDDI	39.95	108.14	_LS(ph)SGFDDIDLPSAVK_	LS(0.934)S(0.066)GFDDIDLPSAVK	2	822.382	-0.32934	528520	84215	444300
S119	IPI00871903;IPI00002624;IPI00382756	IPI00871903	Putative uncharacterized protein PLRG1;Pleiotropic regulator 1;Pleiotropic regulator 1	PLRG1;PLRG1;PLRG1	A8MW61;O43660-1;O43660;O43660-2	ENSG00000171566;ENSG00000171566;ENSG00000171566	PF00400;PF00400;PF00400	WD40;WD40;WD40	WD domain, G-beta repeat;WD domain, G-beta repeat;WD domain, G-beta repeat	GO:0005634;GO:0005681;GO:0016604;GO:0016607;GO:0030529;GO:0032991;GO:0043226;GO:0043227;GO:0043229;GO:0043231;GO:0044422;GO:0044424;GO:0044428;GO:0044446;GO:0044451;GO:0044464;GO:0005634;GO:0005681;GO:0016604;GO:0016607;GO:0030529;GO:0032991;GO:0043226;GO	nucleus;spliceosome;nuclear body;nuclear speck;ribonucleoprotein complex;macromolecular complex;organelle;membrane-bounded organelle;intracellular organelle;intracellular membrane-bounded organelle;organelle part;intracellular part;nuclear part;intracellu	GO:0003712;GO:0003714;GO:0004871;GO:0005488;GO:0005515;GO:0008134;GO:0016564;GO:0030528;GO:0060089;GO:0003712;GO:0003714;GO:0004871;GO:0005488;GO:0005515;GO:0008134;GO:0016564;GO:0030528;GO:0060089	transcription cofactor activity;transcription corepressor activity;signal transducer activity;binding;protein binding;transcription factor binding;transcription repressor activity;transcription regulator activity;molecular transducer activity;transcriptio	GO:0006139;GO:0006396;GO:0006397;GO:0008152;GO:0008380;GO:0009987;GO:0016070;GO:0016071;GO:0034960;GO:0043170;GO:0043283;GO:0044237;GO:0044238;GO:0044260;GO:0006139;GO:0006396;GO:0006397;GO:0008152;GO:0008380;GO:0009987;GO:0016070;GO:0016071;GO:0034960;GO	nucleobase, nucleoside, nucleotide and nucleic acid metabolic process;RNA processing;mRNA processing;metabolic process;RNA splicing;cellular process;RNA metabolic process;mRNA metabolic process;cellular biopolymer metabolic process;macromolecule metabolic	hsa:5356;hsa:5356			0.844685	S	KIQRMPSESAAQS	45.64	79.381	_M(ox)PS(ph)ESAAQSLAVALPLQTK_	MPS(0.845)ES(0.153)AAQS(0.002)LAVALPLQTK	3	680.002	0.18281	369090	144310	224780
S121	IPI00871903;IPI00002624;IPI00382756	IPI00871903	Putative uncharacterized protein PLRG1;Pleiotropic regulator 1;Pleiotropic regulator 1	PLRG1;PLRG1;PLRG1	A8MW61;O43660-1;O43660;O43660-2	ENSG00000171566;ENSG00000171566;ENSG00000171566	PF00400;PF00400;PF00400	WD40;WD40;WD40	WD domain, G-beta repeat;WD domain, G-beta repeat;WD domain, G-beta repeat	GO:0005634;GO:0005681;GO:0016604;GO:0016607;GO:0030529;GO:0032991;GO:0043226;GO:0043227;GO:0043229;GO:0043231;GO:0044422;GO:0044424;GO:0044428;GO:0044446;GO:0044451;GO:0044464;GO:0005634;GO:0005681;GO:0016604;GO:0016607;GO:0030529;GO:0032991;GO:0043226;GO	nucleus;spliceosome;nuclear body;nuclear speck;ribonucleoprotein complex;macromolecular complex;organelle;membrane-bounded organelle;intracellular organelle;intracellular membrane-bounded organelle;organelle part;intracellular part;nuclear part;intracellu	GO:0003712;GO:0003714;GO:0004871;GO:0005488;GO:0005515;GO:0008134;GO:0016564;GO:0030528;GO:0060089;GO:0003712;GO:0003714;GO:0004871;GO:0005488;GO:0005515;GO:0008134;GO:0016564;GO:0030528;GO:0060089	transcription cofactor activity;transcription corepressor activity;signal transducer activity;binding;protein binding;transcription factor binding;transcription repressor activity;transcription regulator activity;molecular transducer activity;transcriptio	GO:0006139;GO:0006396;GO:0006397;GO:0008152;GO:0008380;GO:0009987;GO:0016070;GO:0016071;GO:0034960;GO:0043170;GO:0043283;GO:0044237;GO:0044238;GO:0044260;GO:0006139;GO:0006396;GO:0006397;GO:0008152;GO:0008380;GO:0009987;GO:0016070;GO:0016071;GO:0034960;GO	nucleobase, nucleoside, nucleotide and nucleic acid metabolic process;RNA processing;mRNA processing;metabolic process;RNA splicing;cellular process;RNA metabolic process;mRNA metabolic process;cellular biopolymer metabolic process;macromolecule metabolic	hsa:5356;hsa:5356			0.499023	S	QRMPSESAAQSLA	45.64	79.381	_M(ox)PS(ph)ESAAQSLAVALPLQTK_	MPS(0.499)ES(0.499)AAQS(0.002)LAVALPLQTK	2	1019.5	-0.74307	369090	144310	224780
S42	IPI00440688;IPI00440689;IPI00429180	IPI00440688	Polymerase delta-interacting protein 3;46 kDa DNA polymerase delta interaction protein;p46;Polymerase delta-interacting protein 3;46 kDa DNA polymerase delta interaction protein;p46;Polymerase delta interacting protein 46	POLDIP3;KIAA1649;PDIP46;POLDIP3;KIAA1649;PDIP46;PDIP46	Q9BY77-1;Q9BY77;A8K6V9;Q659C6;Q96DI9;Q9BY77-2;A8K6F8;Q009A7;Q8WUT1;Q6R954	ENSG00000100227;ENSG00000100227;ENSG00000100227	PF00076;PF00076	RRM_1;RRM_1	RNA recognition motif. (a.k.a. RRM, RBD, or RNP domain);RNA recognition motif. (a.k.a. RRM, RBD, or RNP domain)	GO:0005634;GO:0043226;GO:0043227;GO:0043229;GO:0043231;GO:0044424;GO:0044464;GO:0005634;GO:0043226;GO:0043227;GO:0043229;GO:0043231;GO:0044424;GO:0044464	nucleus;organelle;membrane-bounded organelle;intracellular organelle;intracellular membrane-bounded organelle;intracellular part;cell part;nucleus;organelle;membrane-bounded organelle;intracellular organelle;intracellular membrane-bounded organelle;intrac	GO:0000166;GO:0003676;GO:0003723;GO:0005488;GO:0005515;GO:0000166;GO:0003676;GO:0003723;GO:0005488;GO:0005515	nucleotide binding;nucleic acid binding;RNA binding;binding;protein binding;nucleotide binding;nucleic acid binding;RNA binding;binding;protein binding			hsa:84271;hsa:84271			0.996482	S	IQQGLLSQSTRTA	27.15	68.222	_VGIQQGLLS(ph)QSTR_	VGIQQGLLS(0.996)QS(0.003)T(0.001)R	2	733.872	-0.23186	388830	144140	244690
S63	IPI00440688;IPI00440689;IPI00429180	IPI00440688	Polymerase delta-interacting protein 3;46 kDa DNA polymerase delta interaction protein;p46;Polymerase delta-interacting protein 3;46 kDa DNA polymerase delta interaction protein;p46;Polymerase delta interacting protein 46	POLDIP3;KIAA1649;PDIP46;POLDIP3;KIAA1649;PDIP46;PDIP46	Q9BY77-1;Q9BY77;A8K6V9;Q659C6;Q96DI9;Q9BY77-2;A8K6F8;Q009A7;Q8WUT1;Q6R954	ENSG00000100227;ENSG00000100227;ENSG00000100227	PF00076;PF00076	RRM_1;RRM_1	RNA recognition motif. (a.k.a. RRM, RBD, or RNP domain);RNA recognition motif. (a.k.a. RRM, RBD, or RNP domain)	GO:0005634;GO:0043226;GO:0043227;GO:0043229;GO:0043231;GO:0044424;GO:0044464;GO:0005634;GO:0043226;GO:0043227;GO:0043229;GO:0043231;GO:0044424;GO:0044464	nucleus;organelle;membrane-bounded organelle;intracellular organelle;intracellular membrane-bounded organelle;intracellular part;cell part;nucleus;organelle;membrane-bounded organelle;intracellular organelle;intracellular membrane-bounded organelle;intrac	GO:0000166;GO:0003676;GO:0003723;GO:0005488;GO:0005515;GO:0000166;GO:0003676;GO:0003723;GO:0005488;GO:0005515	nucleotide binding;nucleic acid binding;RNA binding;binding;protein binding;nucleotide binding;nucleic acid binding;RNA binding;binding;protein binding			hsa:84271;hsa:84271			1	S	RQKIGLSDARLKL	28.78	111.83	_IGLS(ph)DAR_	IGLS(1)DAR	2	406.189	1.1569	525690	0	525690
S10	IPI00032791	IPI00032791	Ribonuclease P protein subunit p29	POP4;RPP29	O95707;Q6FHW9	ENSG00000105171	PF01868	UPF0086	Domain of unknown function UPF0086	GO:0000172;GO:0005634;GO:0005655;GO:0005732;GO:0030529;GO:0030677;GO:0030681;GO:0032991;GO:0043226;GO:0043227;GO:0043229;GO:0043231;GO:0044422;GO:0044424;GO:0044428;GO:0044446;GO:0044452;GO:0044464	ribonuclease MRP complex;nucleus;nucleolar ribonuclease P complex;small nucleolar ribonucleoprotein complex;ribonucleoprotein complex;ribonuclease P complex;multimeric ribonuclease P complex;macromolecular complex;organelle;membrane-bounded organelle;intr	GO:0003676;GO:0003723;GO:0003824;GO:0004518;GO:0004519;GO:0004521;GO:0004526;GO:0004540;GO:0004549;GO:0005488;GO:0005515;GO:0016787;GO:0016788;GO:0016891;GO:0016893;GO:0042802	nucleic acid binding;RNA binding;catalytic activity;nuclease activity;endonuclease activity;endoribonuclease activity;ribonuclease P activity;ribonuclease activity;tRNA-specific ribonuclease activity;binding;protein binding;hydrolase activity;hydrolase ac	GO:0006139;GO:0006364;GO:0006379;GO:0006396;GO:0006397;GO:0006399;GO:0008033;GO:0008152;GO:0009987;GO:0016070;GO:0016071;GO:0016072;GO:0034470;GO:0034660;GO:0034960;GO:0043170;GO:0043283;GO:0044237;GO:0044238;GO:0044260	nucleobase, nucleoside, nucleotide and nucleic acid metabolic process;rRNA processing;mRNA cleavage;RNA processing;mRNA processing;tRNA metabolic process;tRNA processing;metabolic process;cellular process;RNA metabolic process;mRNA metabolic process;rRNA	hsa:10775			1	S	VIYHALSQKEAND	43.14	147.5	_SVIYHALS(ph)QK_	SVIYHALS(1)QK	2	613.302	0.40398	1267800	497530	770310
S599	IPI00397366;IPI00179172;IPI00397368;IPI00397367;IPI00794513	IPI00397366	Liprin-beta-1;Protein tyrosine phosphatase receptor type f polypeptide-interacting protein-binding protein 1;Liprin-beta-1;Protein tyrosine phosphatase receptor type f polypeptide-interacting protein-binding protein 1;Liprin-beta-1;Protein tyrosine phosph	PPFIBP1;KIAA1230;PPFIBP1;KIAA1230;PPFIBP1;KIAA1230;PPFIBP1;KIAA1230	Q86W92-1;Q86W92;A6NH23;Q86W92-2;Q05CN4;Q86W92-4;Q86W92-3	ENSG00000110841;ENSG00000110841;ENSG00000110841;ENSG00000110841	PF00536;PF07647;PF00536;PF07647;PF02920;PF00536;PF07647;PF00536;PF07647	SAM_1;SAM_2;SAM_1;SAM_2;Integrase_DNA;SAM_1;SAM_2;SAM_1;SAM_2	SAM domain (Sterile alpha motif);SAM domain (Sterile alpha motif);SAM domain (Sterile alpha motif);SAM domain (Sterile alpha motif);DNA binding domain of tn916 integrase;SAM domain (Sterile alpha motif);SAM domain (Sterile alpha motif);SAM domain (Sterile	GO:0005737;GO:0005886;GO:0016020;GO:0044424;GO:0044464;GO:0005737;GO:0005886;GO:0016020;GO:0044424;GO:0044464;GO:0005737;GO:0005886;GO:0016020;GO:0044424;GO:0044464;GO:0005737;GO:0005886;GO:0016020;GO:0044424;GO:0044464	cytoplasm;plasma membrane;membrane;intracellular part;cell part;cytoplasm;plasma membrane;membrane;intracellular part;cell part;cytoplasm;plasma membrane;membrane;intracellular part;cell part;cytoplasm;plasma membrane;membrane;intracellular part;cell part	GO:0005488;GO:0005515;GO:0005488;GO:0005515;GO:0005488;GO:0005515;GO:0005488;GO:0005515	binding;protein binding;binding;protein binding;binding;protein binding;binding;protein binding	GO:0007155;GO:0009987;GO:0022610;GO:0007155;GO:0009987;GO:0022610;GO:0007155;GO:0009987;GO:0022610;GO:0007155;GO:0009987;GO:0022610	cell adhesion;cellular process;biological adhesion;cell adhesion;cellular process;biological adhesion;cell adhesion;cellular process;biological adhesion;cell adhesion;cellular process;biological adhesion	hsa:8496;hsa:8496;hsa:8496;hsa:8496			0.484139	S	FGKLRRSQSTTFN	31.88	154.09	_S(ph)QSTTFNPDDM(ox)SEPEFK_	S(0.484)QS(0.355)T(0.069)T(0.092)FNPDDMSEPEFK	2	1028.4	-0.33519	748950	186020	351070
T602	IPI00397366;IPI00179172;IPI00397368;IPI00397367;IPI00794513	IPI00397366	Liprin-beta-1;Protein tyrosine phosphatase receptor type f polypeptide-interacting protein-binding protein 1;Liprin-beta-1;Protein tyrosine phosphatase receptor type f polypeptide-interacting protein-binding protein 1;Liprin-beta-1;Protein tyrosine phosph	PPFIBP1;KIAA1230;PPFIBP1;KIAA1230;PPFIBP1;KIAA1230;PPFIBP1;KIAA1230	Q86W92-1;Q86W92;A6NH23;Q86W92-2;Q05CN4;Q86W92-4;Q86W92-3	ENSG00000110841;ENSG00000110841;ENSG00000110841;ENSG00000110841	PF00536;PF07647;PF00536;PF07647;PF02920;PF00536;PF07647;PF00536;PF07647	SAM_1;SAM_2;SAM_1;SAM_2;Integrase_DNA;SAM_1;SAM_2;SAM_1;SAM_2	SAM domain (Sterile alpha motif);SAM domain (Sterile alpha motif);SAM domain (Sterile alpha motif);SAM domain (Sterile alpha motif);DNA binding domain of tn916 integrase;SAM domain (Sterile alpha motif);SAM domain (Sterile alpha motif);SAM domain (Sterile	GO:0005737;GO:0005886;GO:0016020;GO:0044424;GO:0044464;GO:0005737;GO:0005886;GO:0016020;GO:0044424;GO:0044464;GO:0005737;GO:0005886;GO:0016020;GO:0044424;GO:0044464;GO:0005737;GO:0005886;GO:0016020;GO:0044424;GO:0044464	cytoplasm;plasma membrane;membrane;intracellular part;cell part;cytoplasm;plasma membrane;membrane;intracellular part;cell part;cytoplasm;plasma membrane;membrane;intracellular part;cell part;cytoplasm;plasma membrane;membrane;intracellular part;cell part	GO:0005488;GO:0005515;GO:0005488;GO:0005515;GO:0005488;GO:0005515;GO:0005488;GO:0005515	binding;protein binding;binding;protein binding;binding;protein binding;binding;protein binding	GO:0007155;GO:0009987;GO:0022610;GO:0007155;GO:0009987;GO:0022610;GO:0007155;GO:0009987;GO:0022610;GO:0007155;GO:0009987;GO:0022610	cell adhesion;cellular process;biological adhesion;cell adhesion;cellular process;biological adhesion;cell adhesion;cellular process;biological adhesion;cell adhesion;cellular process;biological adhesion	hsa:8496;hsa:8496;hsa:8496;hsa:8496			0.383669	T	LRRSQSTTFNPDD	31.88	154.09	_S(ph)QSTTFNPDDM(ox)SEPEFK_	S(0.384)QS(0.232)T(0.384)TFNPDDMSEPEFK	2	1028.4	-0.34356	748950	186020	351070
S15	IPI00412157;IPI00007694	IPI00412157	Protein phosphatase methylesterase 1;Protein phosphatase methylesterase 1	PPME1;PME1;PP2593;PRO0750;PPME1;PME1;PP2593;PRO0750	Q9Y570-3;Q9Y570;Q9Y570-1	ENSG00000214517;ENSG00000214517	PF00561;PF00561	Abhydrolase_1;Abhydrolase_1	alpha/beta hydrolase fold;alpha/beta hydrolase fold			GO:0003824;GO:0004091;GO:0004857;GO:0004864;GO:0005488;GO:0005515;GO:0008601;GO:0016787;GO:0016788;GO:0019208;GO:0019212;GO:0019888;GO:0019899;GO:0019902;GO:0019903;GO:0030234;GO:0051721;GO:0051722;GO:0051723;GO:0003824;GO:0004091;GO:0004857;GO:0004864;GO	catalytic activity;carboxylesterase activity;enzyme inhibitor activity;protein phosphatase inhibitor activity;binding;protein binding;protein phosphatase type 2A regulator activity;hydrolase activity;hydrolase activity, acting on ester bonds;phosphatase r	GO:0006464;GO:0006482;GO:0008152;GO:0008214;GO:0009987;GO:0019538;GO:0043170;GO:0043283;GO:0043412;GO:0043687;GO:0044237;GO:0044238;GO:0044260;GO:0044267;GO:0006464;GO:0006482;GO:0008152;GO:0008214;GO:0009987;GO:0019538;GO:0043170;GO:0043283;GO:0043412;GO	protein modification process;protein amino acid demethylation;metabolic process;protein amino acid dealkylation;cellular process;protein metabolic process;macromolecule metabolic process;biopolymer metabolic process;biopolymer modification;post-translatio	hsa:51400;hsa:51400	ko00960;ko00623	Alkaloid biosynthesis II;2,4-Dichlorobenzoate degradation	0.998033	S	HLGRLPSRPPLPG	31.06	79.087	_LPS(ph)RPPLPGSGGSQSGAK_	LPS(0.998)RPPLPGS(0.002)GGSQSGAK	3	591.628	0.47827	1067400	0	1067400
S567	IPI00871281;IPI00748507;IPI00022629;IPI00399304;IPI00645623;IPI00386669	IPI00871281	Protein regulator of cytokinesis 1;Protein regulator of cytokinesis 1	PRC1;PRC1	O43663-1;O43663;A6NC44;O43663-2	ENSG00000198901;ENSG00000198901	PF03999;PF03999	MAP65_ASE1;MAP65_ASE1	Microtubule associated protein (MAP65/ASE1 family);Microtubule associated protein (MAP65/ASE1 family)	GO:0005634;GO:0005737;GO:0005874;GO:0005876;GO:0043226;GO:0043227;GO:0043229;GO:0043231;GO:0044422;GO:0044424;GO:0044430;GO:0044446;GO:0044464;GO:0005634;GO:0005737;GO:0005874;GO:0005876;GO:0043226;GO:0043227;GO:0043229;GO:0043231;GO:0044422;GO:0044424;GO	nucleus;cytoplasm;microtubule;spindle microtubule;organelle;membrane-bounded organelle;intracellular organelle;intracellular membrane-bounded organelle;organelle part;intracellular part;cytoskeletal part;intracellular organelle part;cell part;nucleus;cyto	GO:0005488;GO:0005515;GO:0005488;GO:0005515	binding;protein binding;binding;protein binding	GO:0000022;GO:0000910;GO:0007017;GO:0007049;GO:0009987;GO:0022402;GO:0051231;GO:0051301;GO:0000022;GO:0000910;GO:0007017;GO:0007049;GO:0009987;GO:0022402;GO:0051231;GO:0051301	mitotic spindle elongation;cytokinesis;microtubule-based process;cell cycle;cellular process;cell cycle process;spindle elongation;cell division;mitotic spindle elongation;cytokinesis;microtubule-based process;cell cycle;cellular process;cell cycle proces	hsa:9055;hsa:9055			0.978824	S	GGTVYHSPVSRLP	17.19	79.116	_PIFGGTVYHS(ph)PVSR_	PIFGGT(0.001)VY(0.001)HS(0.979)PVS(0.02)R	3	532.924	-0.4615	264300	42421	88375
S227	IPI00294618;IPI00514697;IPI00399306	IPI00294618	Proline-rich protein PRCC;Papillary renal cell carcinoma translocation-associated gene protein;Papillary renal cell carcinoma (Translocation-associated);Putative uncharacterized protein PRCC	PRCC;TPRC;PRCC;RP11-66D17.11-004;PRCC	Q92733;A8K1F7;Q5SZ06;Q96FT4;Q5SZ05;A6NG79	ENSG00000143294;ENSG00000143294;ENSG00000143294	PF10253;PF10253;PF10253	PRCC_Cterm;PRCC_Cterm;PRCC_Cterm	Mitotic checkpoint protein PRCC_Cterm;Mitotic checkpoint protein PRCC_Cterm;Mitotic checkpoint protein PRCC_Cterm							hsa:5546			0.429069	S	ASKTKTSSLAPVV	41.04	90.062	_TKTS(ph)SLAPVVGTTTTTPSPSAIK_	T(0.081)KT(0.061)S(0.429)S(0.429)LAPVVGTTTTTPSPSAIK	3	775.736	-0.13677	794490	169050	625450
S228	IPI00294618;IPI00514697;IPI00399306	IPI00294618	Proline-rich protein PRCC;Papillary renal cell carcinoma translocation-associated gene protein;Papillary renal cell carcinoma (Translocation-associated);Putative uncharacterized protein PRCC	PRCC;TPRC;PRCC;RP11-66D17.11-004;PRCC	Q92733;A8K1F7;Q5SZ06;Q96FT4;Q5SZ05;A6NG79	ENSG00000143294;ENSG00000143294;ENSG00000143294	PF10253;PF10253;PF10253	PRCC_Cterm;PRCC_Cterm;PRCC_Cterm	Mitotic checkpoint protein PRCC_Cterm;Mitotic checkpoint protein PRCC_Cterm;Mitotic checkpoint protein PRCC_Cterm							hsa:5546			0.429069	S	SKTKTSSLAPVVG	41.04	90.062	_TKTS(ph)SLAPVVGTTTTTPSPSAIK_	T(0.081)KT(0.061)S(0.429)S(0.429)LAPVVGTTTTTPSPSAIK	3	775.736	-0.13677	794490	169050	625450
T226	IPI00294618;IPI00514697;IPI00399306	IPI00294618	Proline-rich protein PRCC;Papillary renal cell carcinoma translocation-associated gene protein;Papillary renal cell carcinoma (Translocation-associated);Putative uncharacterized protein PRCC	PRCC;TPRC;PRCC;RP11-66D17.11-004;PRCC	Q92733;A8K1F7;Q5SZ06;Q96FT4;Q5SZ05;A6NG79	ENSG00000143294;ENSG00000143294;ENSG00000143294	PF10253;PF10253;PF10253	PRCC_Cterm;PRCC_Cterm;PRCC_Cterm	Mitotic checkpoint protein PRCC_Cterm;Mitotic checkpoint protein PRCC_Cterm;Mitotic checkpoint protein PRCC_Cterm							hsa:5546			0.304254	T	LASKTKTSSLAPV	41.04	90.062	_TKT(ph)SSLAPVVGTTTTTPSPSAIK_	T(0.084)KT(0.304)S(0.304)S(0.304)LAPVVGT(0.002)T(0.001)TTTPSPSAIK	3	775.736	-0.20619	794490	169050	625450
S240	IPI00396352;IPI00216061;IPI00604678;IPI00869329	IPI00396352	Protor-1;Protein observed with Rictor-1;Proline-rich protein 5;Protor-1;Protein observed with Rictor-1;Proline-rich protein 5;Protor-1;Protein observed with Rictor-1;Proline-rich protein 5;Protor-1;Protein observed with Rictor-1;Proline-rich protein 5	PROTOR1;PRR5;PP610;PROTOR1;PRR5;PP610;PROTOR1;PRR5;PP610;PROTOR1;PRR5;PP610	P85299-1;P85299;A8K699;P85299-3;P85299-4;P85299-2	ENSG00000186654;ENSG00000186654;ENSG00000186654;ENSG00000186654	PF08539;PF08539;PF08539;PF08539	HbrB;HbrB;HbrB;HbrB	HbrB-like;HbrB-like;HbrB-like;HbrB-like					GO:0007049;GO:0009987;GO:0045786;GO:0048519;GO:0048523;GO:0050789;GO:0050794;GO:0051726;GO:0065007;GO:0007049;GO:0009987;GO:0045786;GO:0048519;GO:0048523;GO:0050789;GO:0050794;GO:0051726;GO:0065007;GO:0007049;GO:0009987;GO:0045786;GO:0048519;GO:0048523;GO	cell cycle;cellular process;negative regulation of cell cycle;negative regulation of biological process;negative regulation of cellular process;regulation of biological process;regulation of cellular process;regulation of cell cycle;biological regulation;	hsa:55615;hsa:55615;hsa:55615;hsa:55615			0.976399	S	LLRRSRSGDVLAK	22.54	104.43	_SRS(ph)GDVLAK_	S(0.024)RS(0.976)GDVLAK	2	506.745	-0.24953	302850	80595	222260
S161	IPI00005861;IPI00377152	IPI00005861	U4/U6 small nuclear ribonucleoprotein Prp3;Pre-mRNA-splicing factor 3;U4/U6 snRNP 90 kDa protein;U4/U6 small nuclear ribonucleoprotein Prp3;Pre-mRNA-splicing factor 3;U4/U6 snRNP 90 kDa protein	PRPF3;HPRP3;PRP3;PRPF3;HPRP3;PRP3	O43395-1;O43395;Q53GV6;Q5VT54;O43395-2	ENSG00000117360;ENSG00000117360	PF08572;PF01480;PF08572;PF01480	PRP3;PWI;PRP3;PWI	pre-mRNA processing factor 3 (PRP3);PWI domain;pre-mRNA processing factor 3 (PRP3);PWI domain	GO:0005634;GO:0005681;GO:0016604;GO:0016607;GO:0030529;GO:0032991;GO:0043226;GO:0043227;GO:0043229;GO:0043231;GO:0044422;GO:0044424;GO:0044428;GO:0044446;GO:0044451;GO:0044464;GO:0005634;GO:0005681;GO:0016604;GO:0016607;GO:0030529;GO:0032991;GO:0043226;GO	nucleus;spliceosome;nuclear body;nuclear speck;ribonucleoprotein complex;macromolecular complex;organelle;membrane-bounded organelle;intracellular organelle;intracellular membrane-bounded organelle;organelle part;intracellular part;nuclear part;intracellu	GO:0003824;GO:0005488;GO:0005515;GO:0031202;GO:0003824;GO:0005488;GO:0005515;GO:0031202	catalytic activity;binding;protein binding;RNA splicing factor activity, transesterification mechanism;catalytic activity;binding;protein binding;RNA splicing factor activity, transesterification mechanism	GO:0000375;GO:0000377;GO:0000398;GO:0003008;GO:0006139;GO:0006396;GO:0006397;GO:0007600;GO:0007601;GO:0008152;GO:0008380;GO:0009987;GO:0016070;GO:0016071;GO:0032501;GO:0034960;GO:0043170;GO:0043283;GO:0044237;GO:0044238;GO:0044260;GO:0050877;GO:0050890;GO	RNA splicing, via transesterification reactions;RNA splicing, via transesterification reactions with bulged adenosine as nucleophile;nuclear mRNA splicing, via spliceosome;system process;nucleobase, nucleoside, nucleotide and nucleic acid metabolic proces	hsa:9129;hsa:9129			0.999996	S	ERKKQLSFISPPT	46.8	131.77	_QLS(ph)FISPPTPQPK_	QLS(1)FISPPTPQPK	2	760.381	0.27105	2710800	842540	1806000
T167	IPI00005861;IPI00377152	IPI00005861	U4/U6 small nuclear ribonucleoprotein Prp3;Pre-mRNA-splicing factor 3;U4/U6 snRNP 90 kDa protein;U4/U6 small nuclear ribonucleoprotein Prp3;Pre-mRNA-splicing factor 3;U4/U6 snRNP 90 kDa protein	PRPF3;HPRP3;PRP3;PRPF3;HPRP3;PRP3	O43395-1;O43395;Q53GV6;Q5VT54;O43395-2	ENSG00000117360;ENSG00000117360	PF08572;PF01480;PF08572;PF01480	PRP3;PWI;PRP3;PWI	pre-mRNA processing factor 3 (PRP3);PWI domain;pre-mRNA processing factor 3 (PRP3);PWI domain	GO:0005634;GO:0005681;GO:0016604;GO:0016607;GO:0030529;GO:0032991;GO:0043226;GO:0043227;GO:0043229;GO:0043231;GO:0044422;GO:0044424;GO:0044428;GO:0044446;GO:0044451;GO:0044464;GO:0005634;GO:0005681;GO:0016604;GO:0016607;GO:0030529;GO:0032991;GO:0043226;GO	nucleus;spliceosome;nuclear body;nuclear speck;ribonucleoprotein complex;macromolecular complex;organelle;membrane-bounded organelle;intracellular organelle;intracellular membrane-bounded organelle;organelle part;intracellular part;nuclear part;intracellu	GO:0003824;GO:0005488;GO:0005515;GO:0031202;GO:0003824;GO:0005488;GO:0005515;GO:0031202	catalytic activity;binding;protein binding;RNA splicing factor activity, transesterification mechanism;catalytic activity;binding;protein binding;RNA splicing factor activity, transesterification mechanism	GO:0000375;GO:0000377;GO:0000398;GO:0003008;GO:0006139;GO:0006396;GO:0006397;GO:0007600;GO:0007601;GO:0008152;GO:0008380;GO:0009987;GO:0016070;GO:0016071;GO:0032501;GO:0034960;GO:0043170;GO:0043283;GO:0044237;GO:0044238;GO:0044260;GO:0050877;GO:0050890;GO	RNA splicing, via transesterification reactions;RNA splicing, via transesterification reactions with bulged adenosine as nucleophile;nuclear mRNA splicing, via spliceosome;system process;nucleobase, nucleoside, nucleotide and nucleic acid metabolic proces	hsa:9129;hsa:9129			0.967141	T	SFISPPTPQPKTP	46.8	131.77	_QLSFISPPT(ph)PQPK_	QLS(0.006)FIS(0.027)PPT(0.967)PQPK	2	760.381	0.50532	2710800	842540	1806000
S275	IPI00448173;IPI00027963;IPI00645840;IPI00828052	IPI00448173	Proline/serine-rich coiled-coil protein 1;Proline/serine-rich coiled-coil protein 1;Proline/serine-rich coiled-coil 1;Proline/serine-rich coiled-coil protein 1	PSRC1;DDA3;FP3214;PSRC1;DDA3;FP3214;PSRC1;RP11-297O4.2-004;PSRC1;DDA3;FP3214	Q6PGN9-1;Q6PGN9;Q6PGN9-2;A8K0M8;Q5T2Z2;Q6PGN9-4	ENSG00000134222;ENSG00000134222;ENSG00000134222;ENSG00000134222				GO:0005737;GO:0005819;GO:0005856;GO:0015630;GO:0030496;GO:0043226;GO:0043228;GO:0043229;GO:0043232;GO:0044422;GO:0044424;GO:0044430;GO:0044446;GO:0044464;GO:0005737;GO:0005819;GO:0005856;GO:0015630;GO:0030496;GO:0043226;GO:0043228;GO:0043229;GO:0043232;GO	cytoplasm;spindle;cytoskeleton;microtubule cytoskeleton;midbody;organelle;non-membrane-bounded organelle;intracellular organelle;intracellular non-membrane-bounded organelle;organelle part;intracellular part;cytoskeletal part;intracellular organelle part;	GO:0005488;GO:0005515;GO:0008017;GO:0008092;GO:0015631;GO:0005488;GO:0005515;GO:0008017;GO:0008092;GO:0015631;GO:0005488;GO:0005515;GO:0008017;GO:0008092;GO:0015631	binding;protein binding;microtubule binding;cytoskeletal protein binding;tubulin binding;binding;protein binding;microtubule binding;cytoskeletal protein binding;tubulin binding;binding;protein binding;microtubule binding;cytoskeletal protein binding;tubu	GO:0000226;GO:0001558;GO:0001578;GO:0006355;GO:0007017;GO:0007049;GO:0009889;GO:0009891;GO:0009893;GO:0009987;GO:0010468;GO:0010556;GO:0010557;GO:0010604;GO:0010628;GO:0010638;GO:0019219;GO:0019222;GO:0030308;GO:0031110;GO:0031112;GO:0031113;GO:0031116;GO	microtubule cytoskeleton organization and biogenesis;regulation of cell growth;microtubule bundle formation;regulation of transcription, DNA-dependent;microtubule-based process;cell cycle;regulation of biosynthetic process;positive regulation of biosynthe	hsa:84722;hsa:84722;hsa:84722			0.686964	S	AAAKSSSQLPIPS	25.98	87.563	_SSS(ph)QLPIPSAIPR_	S(0.243)S(0.07)S(0.687)QLPIPSAIPR	2	716.863	-0.063139	60776	60776	0
S1231	IPI00418991;IPI00847870;IPI00745241	IPI00418991	Glutamine and serine-rich protein 1;Glutamine and serine-rich protein 1;cDNA: FLJ21924 fis, clone HEP04086	QSER1;QSER1	Q2KHR3-1;Q2KHR3;Q2KHR3-2;Q9H6S7	ENSG00000060749;ENSG00000060749;ENSG00000060749										hsa:79832;hsa:79832			0.816198	S	HLSSFSSDEDDPG	38.82	96.015	_NLEHLSSFSS(ph)DEDDPGYSQDAYK_	NLEHLS(0.011)S(0.061)FS(0.112)S(0.816)DEDDPGYSQDAYK	3	895.361	0.57443	430910	0	430910
S590	IPI00152946;IPI00386477	IPI00152946	Rac GTPase-activating protein 1;Male germ cell RacGap;cDNA FLJ12664 fis, clone NT2RM4002226, weakly similar to GTPASE ACTIVATING PROTEIN ROTUND	RACGAP1;KIAA1478;MGCRACGAP	Q9H0H5;Q9H9L9	ENSG00000161800;ENSG00000161800	PF00130;PF00620;PF00620	C1_1;RhoGAP;RhoGAP	Phorbol esters/diacylglycerol binding domain (C1 domain);RhoGAP domain;RhoGAP domain	GO:0001669;GO:0005622;GO:0005634;GO:0005737;GO:0005819;GO:0005874;GO:0016023;GO:0030141;GO:0031410;GO:0031982;GO:0031988;GO:0043226;GO:0043227;GO:0043228;GO:0043229;GO:0043231;GO:0043232;GO:0044422;GO:0044424;GO:0044430;GO:0044444;GO:0044446;GO:0044464;GO	acrosome;intracellular;nucleus;cytoplasm;spindle;microtubule;cytoplasmic membrane-bounded vesicle;secretory granule;cytoplasmic vesicle;vesicle;membrane-bounded vesicle;organelle;membrane-bounded organelle;non-membrane-bounded organelle;intracellular orga	GO:0005096;GO:0005488;GO:0005515;GO:0008022;GO:0008047;GO:0008092;GO:0008270;GO:0008289;GO:0015631;GO:0019992;GO:0030234;GO:0030695;GO:0043014;GO:0043015;GO:0043167;GO:0043169;GO:0046872;GO:0046914;GO:0048487	GTPase activator activity;binding;protein binding;protein C-terminus binding;enzyme activator activity;cytoskeletal protein binding;zinc ion binding;lipid binding;tubulin binding;diacylglycerol binding;enzyme regulator activity;GTPase regulator activity;a	GO:0000003;GO:0000910;GO:0000912;GO:0000915;GO:0006810;GO:0006811;GO:0006820;GO:0007049;GO:0007108;GO:0007154;GO:0007165;GO:0007242;GO:0007275;GO:0007276;GO:0007283;GO:0007405;GO:0008272;GO:0008283;GO:0009790;GO:0009987;GO:0015698;GO:0019953;GO:0030029;GO	reproduction;cytokinesis;formation of actomyosin apparatus involved in cytokinesis;cytokinesis, contractile ring formation;transport;ion transport;anion transport;cell cycle;cytokinesis, initiation of separation;cell communication;signal transduction;intr	hsa:29127			0.997983	S	QLLKTPSSSSLSQ	41.34	84.823	_TPS(ph)SSSLSQR_	TPS(0.998)S(0.001)SSLSQR	2	565.248	-0.2929	1272100	460740	811350
S203	IPI00152946	IPI00152946	Rac GTPase-activating protein 1;Male germ cell RacGap	RACGAP1;KIAA1478;MGCRACGAP	Q9H0H5	ENSG00000161800	PF00130;PF00620	C1_1;RhoGAP	Phorbol esters/diacylglycerol binding domain (C1 domain);RhoGAP domain	GO:0001669;GO:0005622;GO:0005634;GO:0005737;GO:0005819;GO:0005874;GO:0016023;GO:0030141;GO:0031410;GO:0031982;GO:0031988;GO:0043226;GO:0043227;GO:0043228;GO:0043229;GO:0043231;GO:0043232;GO:0044422;GO:0044424;GO:0044430;GO:0044444;GO:0044446;GO:0044464	acrosome;intracellular;nucleus;cytoplasm;spindle;microtubule;cytoplasmic membrane-bounded vesicle;secretory granule;cytoplasmic vesicle;vesicle;membrane-bounded vesicle;organelle;membrane-bounded organelle;non-membrane-bounded organelle;intracellular orga	GO:0005096;GO:0005488;GO:0005515;GO:0008022;GO:0008047;GO:0008092;GO:0008270;GO:0008289;GO:0015631;GO:0019992;GO:0030234;GO:0030695;GO:0043014;GO:0043015;GO:0043167;GO:0043169;GO:0046872;GO:0046914;GO:0048487	GTPase activator activity;binding;protein binding;protein C-terminus binding;enzyme activator activity;cytoskeletal protein binding;zinc ion binding;lipid binding;tubulin binding;diacylglycerol binding;enzyme regulator activity;GTPase regulator activity;a	GO:0000003;GO:0000910;GO:0000912;GO:0000915;GO:0006810;GO:0006811;GO:0006820;GO:0007049;GO:0007108;GO:0007154;GO:0007165;GO:0007242;GO:0007275;GO:0007276;GO:0007283;GO:0007405;GO:0008272;GO:0008283;GO:0009790;GO:0009987;GO:0015698;GO:0019953;GO:0030029;GO	reproduction;cytokinesis;formation of actomyosin apparatus involved in cytokinesis;cytokinesis, contractile ring formation;transport;ion transport;anion transport;cell cycle;cytokinesis, initiation of separation;cell communication;signal transduction;intr	hsa:29127			1	S	PVKKTRSIGSAVD	97.66	216.1	_S(ph)IGSAVDQGNESIVAK_	S(1)IGSAVDQGNESIVAK	2	827.888	0.28243	1821800	619470	1202400
T160	IPI00011268;IPI00847752;IPI00216044;IPI00514496;IPI00642213;IPI00641351	IPI00011268	RNA binding protein (Autoantigenic, hnRNP-associated with lethal yellow) long isoform variant;RNA binding protein, autoantigenic (HnRNP-associated with lethal yellow homolog (Mouse));cDNA FLJ77422, highly similar to Homo sapiens RNA binding protein, autoa	RALY;hCG_37136;RALY;HNRPCL2;P542;RALY;HNRPCL2;P542;RALY;RP1-64K7.1-005;RALY;RP1-64K7.1-007;RALY;RP1-64K7.1-004	Q53GL6;Q9UKM9-1;Q9UKM9;Q9UKM9-2;A8K4T9;Q5QPM0;Q5QPL9;Q5QPM1	ENSG00000125970;ENSG00000125970;ENSG00000125970;ENSG00000125970;ENSG00000125970;ENSG00000125970	PF00076;PF00076;PF00076;PF00076;PF00076	RRM_1;RRM_1;RRM_1;RRM_1;RRM_1	RNA recognition motif. (a.k.a. RRM, RBD, or RNP domain);RNA recognition motif. (a.k.a. RRM, RBD, or RNP domain);RNA recognition motif. (a.k.a. RRM, RBD, or RNP domain);RNA recognition motif. (a.k.a. RRM, RBD, or RNP domain);RNA recognition motif. (a.k.a.	GO:0005634;GO:0005681;GO:0030529;GO:0030530;GO:0032991;GO:0043226;GO:0043227;GO:0043229;GO:0043231;GO:0044422;GO:0044424;GO:0044428;GO:0044446;GO:0044464;GO:0005634;GO:0005681;GO:0030529;GO:0030530;GO:0032991;GO:0043226;GO:0043227;GO:0043229;GO:0043231;GO	nucleus;spliceosome;ribonucleoprotein complex;heterogeneous nuclear ribonucleoprotein complex;macromolecular complex;organelle;membrane-bounded organelle;intracellular organelle;intracellular membrane-bounded organelle;organelle part;intracellular part;nu	GO:0000166;GO:0003676;GO:0005488;GO:0000166;GO:0003676;GO:0003723;GO:0005488;GO:0000166;GO:0003676;GO:0003723;GO:0005488;GO:0000166;GO:0003676;GO:0005488;GO:0000166;GO:0003676;GO:0005488	nucleotide binding;nucleic acid binding;binding;nucleotide binding;nucleic acid binding;RNA binding;binding;nucleotide binding;nucleic acid binding;RNA binding;binding;nucleotide binding;nucleic acid binding;binding;nucleotide binding;nucleic acid binding	GO:0006139;GO:0006396;GO:0006397;GO:0008152;GO:0008380;GO:0009987;GO:0016070;GO:0016071;GO:0034960;GO:0043170;GO:0043283;GO:0044237;GO:0044238;GO:0044260;GO:0006139;GO:0006396;GO:0006397;GO:0008152;GO:0008380;GO:0009987;GO:0016070;GO:0016071;GO:0034960;GO	nucleobase, nucleoside, nucleotide and nucleic acid metabolic process;RNA processing;mRNA processing;metabolic process;RNA splicing;cellular process;RNA metabolic process;mRNA metabolic process;cellular biopolymer metabolic process;macromolecule metabolic	hsa:22913;hsa:22913			1	T	LVRRVKTNVPVKL	31.81	114.35	_VKT(ph)NVPVK_	VKT(1)NVPVK	2	482.765	-0.271	1509600	374350	1135300
T1098	IPI00221325	IPI00221325	E3 SUMO-protein ligase RanBP2;Ran-binding protein 2;Nuclear pore complex protein Nup358;Nucleoporin Nup358;358 kDa nucleoporin;p270	RANBP2;NUP358	P49792;Q13073;Q5JC45;Q5JC46	ENSG00000153201	PF00160;PF00638;PF00515;PF00641	Pro_isomerase;Ran_BP1;TPR_1;zf-RanBP	Cyclophilin type peptidyl-prolyl cis-trans isomerase/CLD;RanBP1 domain;Tetratricopeptide repeat;Zn-finger in Ran binding protein and others	GO:0005622;GO:0005634;GO:0005643;GO:0005829;GO:0032991;GO:0043226;GO:0043227;GO:0043229;GO:0043231;GO:0043234;GO:0044424;GO:0044425;GO:0044444;GO:0044464;GO:0046930	intracellular;nucleus;nuclear pore;cytosol;macromolecular complex;organelle;membrane-bounded organelle;intracellular organelle;intracellular membrane-bounded organelle;protein complex;intracellular part;membrane part;cytoplasmic part;cell part;pore comple	GO:0003755;GO:0003824;GO:0005488;GO:0005515;GO:0008270;GO:0008536;GO:0016853;GO:0016859;GO:0017016;GO:0019899;GO:0031267;GO:0043167;GO:0043169;GO:0046872;GO:0046914;GO:0051020	peptidyl-prolyl cis-trans isomerase activity;catalytic activity;binding;protein binding;zinc ion binding;Ran GTPase binding;isomerase activity;cis-trans isomerase activity;Ras GTPase binding;enzyme binding;small GTPase binding;ion binding;cation binding;m	GO:0006457;GO:0006508;GO:0006511;GO:0006605;GO:0006606;GO:0006810;GO:0006886;GO:0006913;GO:0008152;GO:0009056;GO:0009057;GO:0009987;GO:0015031;GO:0015931;GO:0017038;GO:0019538;GO:0019941;GO:0030163;GO:0043170;GO:0043283;GO:0043285;GO:0043632;GO:0044237;GO	protein folding;proteolysis;ubiquitin-dependent protein catabolic process;protein targeting;protein import into nucleus;transport;intracellular protein transport;nucleocytoplasmic transport;metabolic process;catabolic process;macromolecule catabolic proce	hsa:5903			1	T	TIGPRNTFNFGSK	24.77	114.35	_NT(ph)FNFGSK_	NT(1)FNFGSK	2	497.705	0.47418	1307700	577940	729800
S717	IPI00217661	IPI00217661	Ribonucleoprotein PTB-binding 1;Protein raver-1	RAVER1;KIAA1978	Q8IY67-2;Q8IY67	ENSG00000161847	PF00076	RRM_1	RNA recognition motif. (a.k.a. RRM, RBD, or RNP domain)	GO:0005634;GO:0005737;GO:0043226;GO:0043227;GO:0043229;GO:0043231;GO:0044424;GO:0044464	nucleus;cytoplasm;organelle;membrane-bounded organelle;intracellular organelle;intracellular membrane-bounded organelle;intracellular part;cell part	GO:0000166;GO:0003676;GO:0003723;GO:0005488	nucleotide binding;nucleic acid binding;RNA binding;binding			hsa:125950			0.999977	S	LGGQKRSFAHLLP	42.26	107.03	_S(ph)FAHLLPSPEPSPEGSYVGQHSQGLGGHYADSYLK_	S(1)FAHLLPSPEPSPEGSYVGQHSQGLGGHYADSYLK	4	948.939	0.14865	884740	0	884740
S618	IPI00013174	IPI00013174	RNA-binding protein 14;RNA-binding motif protein 14;RRM-containing coactivator activator/modulator;Synaptotagmin-interacting protein	RBM14;SIP	Q96PK6-1;Q96PK6	ENSG00000173959	PF00076	RRM_1	RNA recognition motif. (a.k.a. RRM, RBD, or RNP domain)	GO:0000119;GO:0005634;GO:0005667;GO:0005730;GO:0030529;GO:0032991;GO:0043226;GO:0043227;GO:0043228;GO:0043229;GO:0043231;GO:0043232;GO:0043234;GO:0044422;GO:0044424;GO:0044428;GO:0044446;GO:0044451;GO:0044464	mediator complex;nucleus;transcription factor complex;nucleolus;ribonucleoprotein complex;macromolecular complex;organelle;membrane-bounded organelle;non-membrane-bounded organelle;intracellular organelle;intracellular membrane-bounded organelle;intracell	GO:0000166;GO:0003676;GO:0003702;GO:0003712;GO:0003713;GO:0003723;GO:0005488;GO:0005515;GO:0008134;GO:0016251;GO:0016455;GO:0016563;GO:0030374;GO:0030528;GO:0030674	nucleotide binding;nucleic acid binding;RNA polymerase II transcription factor activity;transcription cofactor activity;transcription coactivator activity;RNA binding;binding;protein binding;transcription factor binding;general RNA polymerase II transcrip	GO:0006139;GO:0006259;GO:0006260;GO:0006281;GO:0006310;GO:0006325;GO:0006350;GO:0006355;GO:0006357;GO:0006464;GO:0006476;GO:0006950;GO:0006974;GO:0006996;GO:0007154;GO:0007165;GO:0007242;GO:0008152;GO:0009058;GO:0009059;GO:0009719;GO:0009725;GO:0009889;GO	nucleobase, nucleoside, nucleotide and nucleic acid metabolic process;DNA metabolic process;DNA replication;DNA repair;DNA recombination;establishment or maintenance of chromatin architecture;transcription;regulation of transcription, DNA-dependent;regula	hsa:10432			0.999998	S	SDYRRLSESQLSF	26.51	130.93	_LS(ph)ESQLSFR_	LS(1)ESQLSFR	2	573.763	0.51162	7353900	1151400	6202500
S627	IPI00013174	IPI00013174	RNA-binding protein 14;RNA-binding motif protein 14;RRM-containing coactivator activator/modulator;Synaptotagmin-interacting protein	RBM14;SIP	Q96PK6-1;Q96PK6	ENSG00000173959	PF00076	RRM_1	RNA recognition motif. (a.k.a. RRM, RBD, or RNP domain)	GO:0000119;GO:0005634;GO:0005667;GO:0005730;GO:0030529;GO:0032991;GO:0043226;GO:0043227;GO:0043228;GO:0043229;GO:0043231;GO:0043232;GO:0043234;GO:0044422;GO:0044424;GO:0044428;GO:0044446;GO:0044451;GO:0044464	mediator complex;nucleus;transcription factor complex;nucleolus;ribonucleoprotein complex;macromolecular complex;organelle;membrane-bounded organelle;non-membrane-bounded organelle;intracellular organelle;intracellular membrane-bounded organelle;intracell	GO:0000166;GO:0003676;GO:0003702;GO:0003712;GO:0003713;GO:0003723;GO:0005488;GO:0005515;GO:0008134;GO:0016251;GO:0016455;GO:0016563;GO:0030374;GO:0030528;GO:0030674	nucleotide binding;nucleic acid binding;RNA polymerase II transcription factor activity;transcription cofactor activity;transcription coactivator activity;RNA binding;binding;protein binding;transcription factor binding;general RNA polymerase II transcrip	GO:0006139;GO:0006259;GO:0006260;GO:0006281;GO:0006310;GO:0006325;GO:0006350;GO:0006355;GO:0006357;GO:0006464;GO:0006476;GO:0006950;GO:0006974;GO:0006996;GO:0007154;GO:0007165;GO:0007242;GO:0008152;GO:0009058;GO:0009059;GO:0009719;GO:0009725;GO:0009889;GO	nucleobase, nucleoside, nucleotide and nucleic acid metabolic process;DNA metabolic process;DNA replication;DNA repair;DNA recombination;establishment or maintenance of chromatin architecture;transcription;regulation of transcription, DNA-dependent;regula	hsa:10432			0.999997	S	QLSFRRSPTKSSL	34.01	108.14	_RS(ph)PT(ph)KSSLDYR_	RS(1)PT(0.999)KS(0.001)SLDYR	3	490.544	-0.027573	1162100	443380	718740
T629	IPI00013174	IPI00013174	RNA-binding protein 14;RNA-binding motif protein 14;RRM-containing coactivator activator/modulator;Synaptotagmin-interacting protein	RBM14;SIP	Q96PK6-1;Q96PK6	ENSG00000173959	PF00076	RRM_1	RNA recognition motif. (a.k.a. RRM, RBD, or RNP domain)	GO:0000119;GO:0005634;GO:0005667;GO:0005730;GO:0030529;GO:0032991;GO:0043226;GO:0043227;GO:0043228;GO:0043229;GO:0043231;GO:0043232;GO:0043234;GO:0044422;GO:0044424;GO:0044428;GO:0044446;GO:0044451;GO:0044464	mediator complex;nucleus;transcription factor complex;nucleolus;ribonucleoprotein complex;macromolecular complex;organelle;membrane-bounded organelle;non-membrane-bounded organelle;intracellular organelle;intracellular membrane-bounded organelle;intracell	GO:0000166;GO:0003676;GO:0003702;GO:0003712;GO:0003713;GO:0003723;GO:0005488;GO:0005515;GO:0008134;GO:0016251;GO:0016455;GO:0016563;GO:0030374;GO:0030528;GO:0030674	nucleotide binding;nucleic acid binding;RNA polymerase II transcription factor activity;transcription cofactor activity;transcription coactivator activity;RNA binding;binding;protein binding;transcription factor binding;general RNA polymerase II transcrip	GO:0006139;GO:0006259;GO:0006260;GO:0006281;GO:0006310;GO:0006325;GO:0006350;GO:0006355;GO:0006357;GO:0006464;GO:0006476;GO:0006950;GO:0006974;GO:0006996;GO:0007154;GO:0007165;GO:0007242;GO:0008152;GO:0009058;GO:0009059;GO:0009719;GO:0009725;GO:0009889;GO	nucleobase, nucleoside, nucleotide and nucleic acid metabolic process;DNA metabolic process;DNA replication;DNA repair;DNA recombination;establishment or maintenance of chromatin architecture;transcription;regulation of transcription, DNA-dependent;regula	hsa:10432			0.998227	T	SFRRSPTKSSLDY	34.01	108.14	_SPT(ph)KSSLDYR_	S(0.002)PT(0.998)KSSLDYR	2	617.279	-0.20391	10522000	6657400	3864800
T518	IPI00013174;IPI00556514	IPI00013174	RNA-binding protein 14;RNA-binding motif protein 14;RRM-containing coactivator activator/modulator;Synaptotagmin-interacting protein;RNA binding motif protein 14 variant	RBM14;SIP	Q96PK6-1;Q96PK6;Q59GV2	ENSG00000173959	PF00076;PF00076	RRM_1;RRM_1	RNA recognition motif. (a.k.a. RRM, RBD, or RNP domain);RNA recognition motif. (a.k.a. RRM, RBD, or RNP domain)	GO:0000119;GO:0005634;GO:0005667;GO:0005730;GO:0030529;GO:0032991;GO:0043226;GO:0043227;GO:0043228;GO:0043229;GO:0043231;GO:0043232;GO:0043234;GO:0044422;GO:0044424;GO:0044428;GO:0044446;GO:0044451;GO:0044464	mediator complex;nucleus;transcription factor complex;nucleolus;ribonucleoprotein complex;macromolecular complex;organelle;membrane-bounded organelle;non-membrane-bounded organelle;intracellular organelle;intracellular membrane-bounded organelle;intracell	GO:0000166;GO:0003676;GO:0003702;GO:0003712;GO:0003713;GO:0003723;GO:0005488;GO:0005515;GO:0008134;GO:0016251;GO:0016455;GO:0016563;GO:0030374;GO:0030528;GO:0030674;GO:0000166;GO:0003676;GO:0005488	nucleotide binding;nucleic acid binding;RNA polymerase II transcription factor activity;transcription cofactor activity;transcription coactivator activity;RNA binding;binding;protein binding;transcription factor binding;general RNA polymerase II transcrip	GO:0006139;GO:0006259;GO:0006260;GO:0006281;GO:0006310;GO:0006325;GO:0006350;GO:0006355;GO:0006357;GO:0006464;GO:0006476;GO:0006950;GO:0006974;GO:0006996;GO:0007154;GO:0007165;GO:0007242;GO:0008152;GO:0009058;GO:0009059;GO:0009719;GO:0009725;GO:0009889;GO	nucleobase, nucleoside, nucleotide and nucleic acid metabolic process;DNA metabolic process;DNA replication;DNA repair;DNA recombination;establishment or maintenance of chromatin architecture;transcription;regulation of transcription, DNA-dependent;regula	hsa:10432			0.535586	T	LAAPYRTQSSASL	45.23	86.1	_T(ph)QSSASLAASYAAQQHPQAAASYR_	T(0.536)QS(0.401)S(0.062)AS(0.002)LAASYAAQQHPQAAASYR	3	849.054	-0.23112	844230	276880	567350
T840	IPI00166555;IPI00827541;IPI00329545;IPI00795335;IPI00646837	IPI00166555	RNA-binding protein 26;RNA-binding motif protein 26;CTCL tumor antigen se70-2;RNA-binding protein 26;RNA-binding motif protein 26;CTCL tumor antigen se70-2;RNA-binding protein 26;RNA-binding motif protein 26;CTCL tumor antigen se70-2;RNA-binding protein 2	RBM26;C13orf10;PRO1777;RBM26;C13orf10;PRO1777;RBM26;C13orf10;PRO1777;RBM26;C13orf10;PRO1777;RBM26;C13orf10;PRO1777	Q5T8P6-1;Q5T8P6;Q5T8P6-2;Q5T8P6-3;Q5T8P6-4;Q5T8P6-5	ENSG00000139746;ENSG00000139746;ENSG00000139746;ENSG00000139746;ENSG00000139746	PF08648;PF00076;PF00642;PF08648;PF00076;PF00642;PF08648;PF00076;PF00642;PF08648;PF00076;PF00642;PF08648;PF00076;PF00642	DUF1777;RRM_1;zf-CCCH;DUF1777;RRM_1;zf-CCCH;DUF1777;RRM_1;zf-CCCH;DUF1777;RRM_1;zf-CCCH;DUF1777;RRM_1;zf-CCCH	Protein of unknown function (DUF1777);RNA recognition motif. (a.k.a. RRM, RBD, or RNP domain);Zinc finger C-x8-C-x5-C-x3-H type (and similar);Protein of unknown function (DUF1777);RNA recognition motif. (a.k.a. RRM, RBD, or RNP domain);Zinc finger C-x8-C-			GO:0000166;GO:0003676;GO:0003723;GO:0005488;GO:0008270;GO:0043167;GO:0043169;GO:0046872;GO:0046914;GO:0000166;GO:0003676;GO:0003723;GO:0005488;GO:0008270;GO:0043167;GO:0043169;GO:0046872;GO:0046914;GO:0000166;GO:0003676;GO:0003723;GO:0005488;GO:0008270;GO	nucleotide binding;nucleic acid binding;RNA binding;binding;zinc ion binding;ion binding;cation binding;metal ion binding;transition metal ion binding;nucleotide binding;nucleic acid binding;RNA binding;binding;zinc ion binding;ion binding;cation binding;			hsa:64062;hsa:64062;hsa:64062;hsa:64062;hsa:64062			0.999939	T	ELRRKYTELQLEA	32.57	96.193	_YT(ph)ELQLEAAK_	YT(1)ELQLEAAK	2	623.292	1.7137	744660	194230	550420
S609	IPI00166555;IPI00827541;IPI00329545;IPI00795335;IPI00646837	IPI00166555	RNA-binding protein 26;RNA-binding motif protein 26;CTCL tumor antigen se70-2;RNA-binding protein 26;RNA-binding motif protein 26;CTCL tumor antigen se70-2;RNA-binding protein 26;RNA-binding motif protein 26;CTCL tumor antigen se70-2;RNA-binding protein 2	RBM26;C13orf10;PRO1777;RBM26;C13orf10;PRO1777;RBM26;C13orf10;PRO1777;RBM26;C13orf10;PRO1777;RBM26;C13orf10;PRO1777	Q5T8P6-1;Q5T8P6;Q5T8P6-2;Q5T8P6-3;Q5T8P6-4;Q5T8P6-5	ENSG00000139746;ENSG00000139746;ENSG00000139746;ENSG00000139746;ENSG00000139746	PF08648;PF00076;PF00642;PF08648;PF00076;PF00642;PF08648;PF00076;PF00642;PF08648;PF00076;PF00642;PF08648;PF00076;PF00642	DUF1777;RRM_1;zf-CCCH;DUF1777;RRM_1;zf-CCCH;DUF1777;RRM_1;zf-CCCH;DUF1777;RRM_1;zf-CCCH;DUF1777;RRM_1;zf-CCCH	Protein of unknown function (DUF1777);RNA recognition motif. (a.k.a. RRM, RBD, or RNP domain);Zinc finger C-x8-C-x5-C-x3-H type (and similar);Protein of unknown function (DUF1777);RNA recognition motif. (a.k.a. RRM, RBD, or RNP domain);Zinc finger C-x8-C-			GO:0000166;GO:0003676;GO:0003723;GO:0005488;GO:0008270;GO:0043167;GO:0043169;GO:0046872;GO:0046914;GO:0000166;GO:0003676;GO:0003723;GO:0005488;GO:0008270;GO:0043167;GO:0043169;GO:0046872;GO:0046914;GO:0000166;GO:0003676;GO:0003723;GO:0005488;GO:0008270;GO	nucleotide binding;nucleic acid binding;RNA binding;binding;zinc ion binding;ion binding;cation binding;metal ion binding;transition metal ion binding;nucleotide binding;nucleic acid binding;RNA binding;binding;zinc ion binding;ion binding;cation binding;			hsa:64062;hsa:64062;hsa:64062;hsa:64062;hsa:64062			0.923699	S	YWHREGSTQQLQT	45.84	108.77	_EGS(ph)TQQLQTTSPK_	EGS(0.924)T(0.076)QQLQTTSPK	2	742.835	-0.097359	268290	0	268290
T511	IPI00292975	IPI00292975	RNA-binding protein 27;RNA-binding motif protein 27	RBM27;KIAA1311	Q9P2N5;Q05DK9	ENSG00000091009	PF00076;PF00642	RRM_1;zf-CCCH	RNA recognition motif. (a.k.a. RRM, RBD, or RNP domain);Zinc finger C-x8-C-x5-C-x3-H type (and similar)	GO:0005634;GO:0005737;GO:0043226;GO:0043227;GO:0043229;GO:0043231;GO:0044424;GO:0044464	nucleus;cytoplasm;organelle;membrane-bounded organelle;intracellular organelle;intracellular membrane-bounded organelle;intracellular part;cell part	GO:0000166;GO:0003676;GO:0003723;GO:0005488;GO:0008270;GO:0043167;GO:0043169;GO:0046872;GO:0046914	nucleotide binding;nucleic acid binding;RNA binding;binding;zinc ion binding;ion binding;cation binding;metal ion binding;transition metal ion binding			hsa:54439			0.56822	T	RQFFSRTQTQRPN	38.54	78.282	_T(ph)QTQRPNLIGLTSGDM(ox)DVNPR_	T(0.568)QT(0.432)QRPNLIGLTSGDMDVNPR	3	803.712	-0.15266	1359500	546780	812690
T513	IPI00292975	IPI00292975	RNA-binding protein 27;RNA-binding motif protein 27	RBM27;KIAA1311	Q9P2N5;Q05DK9	ENSG00000091009	PF00076;PF00642	RRM_1;zf-CCCH	RNA recognition motif. (a.k.a. RRM, RBD, or RNP domain);Zinc finger C-x8-C-x5-C-x3-H type (and similar)	GO:0005634;GO:0005737;GO:0043226;GO:0043227;GO:0043229;GO:0043231;GO:0044424;GO:0044464	nucleus;cytoplasm;organelle;membrane-bounded organelle;intracellular organelle;intracellular membrane-bounded organelle;intracellular part;cell part	GO:0000166;GO:0003676;GO:0003723;GO:0005488;GO:0008270;GO:0043167;GO:0043169;GO:0046872;GO:0046914	nucleotide binding;nucleic acid binding;RNA binding;binding;zinc ion binding;ion binding;cation binding;metal ion binding;transition metal ion binding			hsa:54439			0.834968	T	FFSRTQTQRPNLI	38.54	78.282	_TQT(ph)QRPNLIGLTSGDM(ox)DVNPR_	T(0.165)QT(0.835)QRPNLIGLTSGDMDVNPR	3	803.712	-0.31153	1359500	546780	812690
S334	IPI00163505;IPI00215801;IPI00513959;IPI00746554;IPI00843773	IPI00163505	RNA-binding protein 39;RNA-binding motif protein 39;RNA-binding region-containing protein 2;Hepatocellular carcinoma protein 1;Splicing factor HCC1;RNA-binding protein 39;RNA-binding motif protein 39;RNA-binding region-containing protein 2;Hepatocellular	RBM39;HCC1;RNPC2;RBM39;HCC1;RNPC2;RBM39;RP11-353C18.2-035;DKFZp686A11192;RNPC2;hCG_38221	Q14498-1;Q14498;A2RRD3;Q68DD9;Q6MZY7;Q7Z3L0;Q14498-2;Q5QP20;Q6N037	ENSG00000131051;ENSG00000131051;ENSG00000131051;ENSG00000131051	PF00076;PF00076;PF00076;PF00076	RRM_1;RRM_1;RRM_1;RRM_1	RNA recognition motif. (a.k.a. RRM, RBD, or RNP domain);RNA recognition motif. (a.k.a. RRM, RBD, or RNP domain);RNA recognition motif. (a.k.a. RRM, RBD, or RNP domain);RNA recognition motif. (a.k.a. RRM, RBD, or RNP domain)	GO:0005634;GO:0005654;GO:0005856;GO:0016604;GO:0016607;GO:0043226;GO:0043227;GO:0043228;GO:0043229;GO:0043231;GO:0043232;GO:0044422;GO:0044424;GO:0044428;GO:0044446;GO:0044451;GO:0044464;GO:0005634;GO:0005654;GO:0005856;GO:0016604;GO:0016607;GO:0043226;GO	nucleus;nucleoplasm;cytoskeleton;nuclear body;nuclear speck;organelle;membrane-bounded organelle;non-membrane-bounded organelle;intracellular organelle;intracellular membrane-bounded organelle;intracellular non-membrane-bounded organelle;organelle part;in	GO:0000166;GO:0003676;GO:0003723;GO:0005488;GO:0005515;GO:0000166;GO:0003676;GO:0003723;GO:0005488;GO:0005515;GO:0000166;GO:0003676;GO:0003723;GO:0005488;GO:0000166;GO:0003676;GO:0003723;GO:0005488	nucleotide binding;nucleic acid binding;RNA binding;binding;protein binding;nucleotide binding;nucleic acid binding;RNA binding;binding;protein binding;nucleotide binding;nucleic acid binding;RNA binding;binding;nucleotide binding;nucleic acid binding;RNA	GO:0006139;GO:0006350;GO:0006355;GO:0006396;GO:0006397;GO:0008152;GO:0008380;GO:0009058;GO:0009059;GO:0009889;GO:0009987;GO:0010468;GO:0010556;GO:0016070;GO:0016071;GO:0019219;GO:0019222;GO:0031323;GO:0034645;GO:0034960;GO:0034961;GO:0043170;GO:0043283;GO	nucleobase, nucleoside, nucleotide and nucleic acid metabolic process;transcription;regulation of transcription, DNA-dependent;RNA processing;mRNA processing;metabolic process;RNA splicing;biosynthetic process;macromolecule biosynthetic process;regulation	hsa:9584;hsa:9584			0.980472	S	ERTDASSASSFLD	65.54	160.28	_TDASS(ph)ASSFLDSDELER_	TDAS(0.002)S(0.98)AS(0.009)S(0.009)FLDSDELER	2	955.389	0.41014	923890	398940	524950
S336	IPI00163505;IPI00215801;IPI00513959;IPI00746554;IPI00843773	IPI00163505	RNA-binding protein 39;RNA-binding motif protein 39;RNA-binding region-containing protein 2;Hepatocellular carcinoma protein 1;Splicing factor HCC1;RNA-binding protein 39;RNA-binding motif protein 39;RNA-binding region-containing protein 2;Hepatocellular	RBM39;HCC1;RNPC2;RBM39;HCC1;RNPC2;RBM39;RP11-353C18.2-035;DKFZp686A11192;RNPC2;hCG_38221	Q14498-1;Q14498;A2RRD3;Q68DD9;Q6MZY7;Q7Z3L0;Q14498-2;Q5QP20;Q6N037	ENSG00000131051;ENSG00000131051;ENSG00000131051;ENSG00000131051	PF00076;PF00076;PF00076;PF00076	RRM_1;RRM_1;RRM_1;RRM_1	RNA recognition motif. (a.k.a. RRM, RBD, or RNP domain);RNA recognition motif. (a.k.a. RRM, RBD, or RNP domain);RNA recognition motif. (a.k.a. RRM, RBD, or RNP domain);RNA recognition motif. (a.k.a. RRM, RBD, or RNP domain)	GO:0005634;GO:0005654;GO:0005856;GO:0016604;GO:0016607;GO:0043226;GO:0043227;GO:0043228;GO:0043229;GO:0043231;GO:0043232;GO:0044422;GO:0044424;GO:0044428;GO:0044446;GO:0044451;GO:0044464;GO:0005634;GO:0005654;GO:0005856;GO:0016604;GO:0016607;GO:0043226;GO	nucleus;nucleoplasm;cytoskeleton;nuclear body;nuclear speck;organelle;membrane-bounded organelle;non-membrane-bounded organelle;intracellular organelle;intracellular membrane-bounded organelle;intracellular non-membrane-bounded organelle;organelle part;in	GO:0000166;GO:0003676;GO:0003723;GO:0005488;GO:0005515;GO:0000166;GO:0003676;GO:0003723;GO:0005488;GO:0005515;GO:0000166;GO:0003676;GO:0003723;GO:0005488;GO:0000166;GO:0003676;GO:0003723;GO:0005488	nucleotide binding;nucleic acid binding;RNA binding;binding;protein binding;nucleotide binding;nucleic acid binding;RNA binding;binding;protein binding;nucleotide binding;nucleic acid binding;RNA binding;binding;nucleotide binding;nucleic acid binding;RNA	GO:0006139;GO:0006350;GO:0006355;GO:0006396;GO:0006397;GO:0008152;GO:0008380;GO:0009058;GO:0009059;GO:0009889;GO:0009987;GO:0010468;GO:0010556;GO:0016070;GO:0016071;GO:0019219;GO:0019222;GO:0031323;GO:0034645;GO:0034960;GO:0034961;GO:0043170;GO:0043283;GO	nucleobase, nucleoside, nucleotide and nucleic acid metabolic process;transcription;regulation of transcription, DNA-dependent;RNA processing;mRNA processing;metabolic process;RNA splicing;biosynthetic process;macromolecule biosynthetic process;regulation	hsa:9584;hsa:9584			0.499997	S	TDASSASSFLDSD	65.54	160.28	_TDASSAS(ph)SFLDSDELER_	TDASSAS(0.5)S(0.5)FLDSDELER	2	955.389	-0.15447	923890	398940	524950
S337	IPI00163505;IPI00215801;IPI00513959;IPI00746554;IPI00843773	IPI00163505	RNA-binding protein 39;RNA-binding motif protein 39;RNA-binding region-containing protein 2;Hepatocellular carcinoma protein 1;Splicing factor HCC1;RNA-binding protein 39;RNA-binding motif protein 39;RNA-binding region-containing protein 2;Hepatocellular	RBM39;HCC1;RNPC2;RBM39;HCC1;RNPC2;RBM39;RP11-353C18.2-035;DKFZp686A11192;RNPC2;hCG_38221	Q14498-1;Q14498;A2RRD3;Q68DD9;Q6MZY7;Q7Z3L0;Q14498-2;Q5QP20;Q6N037	ENSG00000131051;ENSG00000131051;ENSG00000131051;ENSG00000131051	PF00076;PF00076;PF00076;PF00076	RRM_1;RRM_1;RRM_1;RRM_1	RNA recognition motif. (a.k.a. RRM, RBD, or RNP domain);RNA recognition motif. (a.k.a. RRM, RBD, or RNP domain);RNA recognition motif. (a.k.a. RRM, RBD, or RNP domain);RNA recognition motif. (a.k.a. RRM, RBD, or RNP domain)	GO:0005634;GO:0005654;GO:0005856;GO:0016604;GO:0016607;GO:0043226;GO:0043227;GO:0043228;GO:0043229;GO:0043231;GO:0043232;GO:0044422;GO:0044424;GO:0044428;GO:0044446;GO:0044451;GO:0044464;GO:0005634;GO:0005654;GO:0005856;GO:0016604;GO:0016607;GO:0043226;GO	nucleus;nucleoplasm;cytoskeleton;nuclear body;nuclear speck;organelle;membrane-bounded organelle;non-membrane-bounded organelle;intracellular organelle;intracellular membrane-bounded organelle;intracellular non-membrane-bounded organelle;organelle part;in	GO:0000166;GO:0003676;GO:0003723;GO:0005488;GO:0005515;GO:0000166;GO:0003676;GO:0003723;GO:0005488;GO:0005515;GO:0000166;GO:0003676;GO:0003723;GO:0005488;GO:0000166;GO:0003676;GO:0003723;GO:0005488	nucleotide binding;nucleic acid binding;RNA binding;binding;protein binding;nucleotide binding;nucleic acid binding;RNA binding;binding;protein binding;nucleotide binding;nucleic acid binding;RNA binding;binding;nucleotide binding;nucleic acid binding;RNA	GO:0006139;GO:0006350;GO:0006355;GO:0006396;GO:0006397;GO:0008152;GO:0008380;GO:0009058;GO:0009059;GO:0009889;GO:0009987;GO:0010468;GO:0010556;GO:0016070;GO:0016071;GO:0019219;GO:0019222;GO:0031323;GO:0034645;GO:0034960;GO:0034961;GO:0043170;GO:0043283;GO	nucleobase, nucleoside, nucleotide and nucleic acid metabolic process;transcription;regulation of transcription, DNA-dependent;RNA processing;mRNA processing;metabolic process;RNA splicing;biosynthetic process;macromolecule biosynthetic process;regulation	hsa:9584;hsa:9584			0.499997	S	DASSASSFLDSDE	65.54	160.28	_TDASSAS(ph)SFLDSDELER_	TDASSAS(0.5)S(0.5)FLDSDELER	2	955.389	-0.15447	923890	398940	524950
S406	IPI00021626;IPI00074329;IPI00550442	IPI00021626	RNA-binding protein 42;RNA-binding motif protein 42;RNA-binding protein 42;RNA-binding motif protein 42;RNA-binding protein 42;RNA-binding motif protein 42	RBM42;RBM42;RBM42	Q9BTD8-1;Q9BTD8;Q9BTD8-3;Q9BTD8-2	ENSG00000126254;ENSG00000126254;ENSG00000126254	PF00076;PF00076;PF00076	RRM_1;RRM_1;RRM_1	RNA recognition motif. (a.k.a. RRM, RBD, or RNP domain);RNA recognition motif. (a.k.a. RRM, RBD, or RNP domain);RNA recognition motif. (a.k.a. RRM, RBD, or RNP domain)			GO:0000166;GO:0003676;GO:0003723;GO:0005488;GO:0000166;GO:0003676;GO:0003723;GO:0005488;GO:0000166;GO:0003676;GO:0003723;GO:0005488	nucleotide binding;nucleic acid binding;RNA binding;binding;nucleotide binding;nucleic acid binding;RNA binding;binding;nucleotide binding;nucleic acid binding;RNA binding;binding			hsa:79171;hsa:79171;hsa:79171			1	S	AFSRFPSFLKAKV	21.47	126.15	_FPS(ph)FLK_	FPS(1)FLK	2	409.696	-0.20124	2083200	0	2083200
S136	IPI00001134;IPI00747510;IPI00556348	IPI00001134	RNA-binding protein 7;RNA-binding motif protein 7;Putative uncharacterized protein	RBM7	Q9Y580;Q6IRX3;Q59EQ8	ENSG00000076053;ENSG00000076053	PF00076;PF00076	RRM_1;RRM_1	RNA recognition motif. (a.k.a. RRM, RBD, or RNP domain);RNA recognition motif. (a.k.a. RRM, RBD, or RNP domain)			GO:0000166;GO:0003676;GO:0003723;GO:0005488;GO:0000166;GO:0003676;GO:0005488	nucleotide binding;nucleic acid binding;RNA binding;binding;nucleotide binding;nucleic acid binding;binding	GO:0007126;GO:0009987;GO:0022402;GO:0022403	meiosis;cellular process;cell cycle process;cell cycle phase	hsa:10179			0.671326	S	IIQRSFSSPENFQ	20.28	108.14	_SFS(ph)SPENFQR_	S(0.286)FS(0.671)S(0.043)PENFQR	2	639.761	0.39993	432980	0	432980
S88	IPI00304692;IPI00816796;IPI00737790	IPI00304692	Heterogeneous nuclear ribonucleoprotein G;RNA-binding motif protein, X chromosome;Glycoprotein p43;Processed heterogeneous nuclear ribonucleoprotein G;cDNA FLJ38696 fis, clone KIDNE2001931, highly similar to HETEROGENEOUS NUCLEAR RIBONUCLEOPROTEIN G	RBMX;HNRPG;RBMXP1	P38159;Q8N8Y7	ENSG00000147274;ENSG00000147274	PF08081;PF00076;PF08081;PF00076	RBM1CTR;RRM_1;RBM1CTR;RRM_1	RBM1CTR (NUC064) family;RNA recognition motif. (a.k.a. RRM, RBD, or RNP domain);RBM1CTR (NUC064) family;RNA recognition motif. (a.k.a. RRM, RBD, or RNP domain)	GO:0005634;GO:0005681;GO:0030529;GO:0030530;GO:0032991;GO:0043226;GO:0043227;GO:0043229;GO:0043231;GO:0044422;GO:0044424;GO:0044428;GO:0044446;GO:0044464;GO:0030529;GO:0032991;GO:0044424;GO:0044464	nucleus;spliceosome;ribonucleoprotein complex;heterogeneous nuclear ribonucleoprotein complex;macromolecular complex;organelle;membrane-bounded organelle;intracellular organelle;intracellular membrane-bounded organelle;organelle part;intracellular part;nu	GO:0000166;GO:0003676;GO:0003723;GO:0005488;GO:0005515;GO:0000166;GO:0003676;GO:0005488	nucleotide binding;nucleic acid binding;RNA binding;binding;protein binding;nucleotide binding;nucleic acid binding;binding	GO:0000375;GO:0000377;GO:0000398;GO:0006139;GO:0006396;GO:0006397;GO:0008152;GO:0008380;GO:0009987;GO:0016070;GO:0016071;GO:0034960;GO:0043170;GO:0043283;GO:0044237;GO:0044238;GO:0044260	RNA splicing, via transesterification reactions;RNA splicing, via transesterification reactions with bulged adenosine as nucleophile;nuclear mRNA splicing, via spliceosome;nucleobase, nucleoside, nucleotide and nucleic acid metabolic process;RNA processin	hsa:27316;hsa:27316			0.994789	S	EQATKPSFESGRR	12.17	75.962	_VEQATKPS(ph)FESGR_	VEQAT(0.001)KPS(0.995)FES(0.004)GR	2	758.346	0.0064331	1264600	1102800	161700
S91	IPI00304692;IPI00816796;IPI00737790	IPI00304692	Heterogeneous nuclear ribonucleoprotein G;RNA-binding motif protein, X chromosome;Glycoprotein p43;Processed heterogeneous nuclear ribonucleoprotein G;cDNA FLJ38696 fis, clone KIDNE2001931, highly similar to HETEROGENEOUS NUCLEAR RIBONUCLEOPROTEIN G	RBMX;HNRPG;RBMXP1	P38159;Q8N8Y7	ENSG00000147274;ENSG00000147274	PF08081;PF00076;PF08081;PF00076	RBM1CTR;RRM_1;RBM1CTR;RRM_1	RBM1CTR (NUC064) family;RNA recognition motif. (a.k.a. RRM, RBD, or RNP domain);RBM1CTR (NUC064) family;RNA recognition motif. (a.k.a. RRM, RBD, or RNP domain)	GO:0005634;GO:0005681;GO:0030529;GO:0030530;GO:0032991;GO:0043226;GO:0043227;GO:0043229;GO:0043231;GO:0044422;GO:0044424;GO:0044428;GO:0044446;GO:0044464;GO:0030529;GO:0032991;GO:0044424;GO:0044464	nucleus;spliceosome;ribonucleoprotein complex;heterogeneous nuclear ribonucleoprotein complex;macromolecular complex;organelle;membrane-bounded organelle;intracellular organelle;intracellular membrane-bounded organelle;organelle part;intracellular part;nu	GO:0000166;GO:0003676;GO:0003723;GO:0005488;GO:0005515;GO:0000166;GO:0003676;GO:0005488	nucleotide binding;nucleic acid binding;RNA binding;binding;protein binding;nucleotide binding;nucleic acid binding;binding	GO:0000375;GO:0000377;GO:0000398;GO:0006139;GO:0006396;GO:0006397;GO:0008152;GO:0008380;GO:0009987;GO:0016070;GO:0016071;GO:0034960;GO:0043170;GO:0043283;GO:0044237;GO:0044238;GO:0044260	RNA splicing, via transesterification reactions;RNA splicing, via transesterification reactions with bulged adenosine as nucleophile;nuclear mRNA splicing, via spliceosome;nucleobase, nucleoside, nucleotide and nucleic acid metabolic process;RNA processin	hsa:27316;hsa:27316			0.848766	S	TKPSFESGRRGPP	12.17	75.962	_VEQATKPSFES(ph)GR_	VEQATKPS(0.151)FES(0.849)GR	3	505.899	-0.47684	1264600	1102800	161700
T185	IPI00015842	IPI00015842	Reticulocalbin-1	RCN1;RCN	Q15293;Q5J7V8	ENSG00000049449	PF00036	efhand	EF hand	GO:0005783;GO:0005788;GO:0031974;GO:0043226;GO:0043227;GO:0043229;GO:0043231;GO:0043233;GO:0044422;GO:0044424;GO:0044432;GO:0044444;GO:0044446;GO:0044464;GO:0070013	endoplasmic reticulum;endoplasmic reticulum lumen;membrane-enclosed lumen;organelle;membrane-bounded organelle;intracellular organelle;intracellular membrane-bounded organelle;organelle lumen;organelle part;intracellular part;endoplasmic reticulum part;cy	GO:0005488;GO:0005509;GO:0043167;GO:0043169;GO:0046872	binding;calcium ion binding;ion binding;cation binding;metal ion binding			hsa:5954			0.999492	T	DLNGDLTATREEF	43.1	115.98	_AADLNGDLT(ph)ATR_	AADLNGDLT(0.999)AT(0.001)R	2	649.293	0.55995	708930	138770	241550
S2205	IPI00293845;IPI00375454	IPI00293845	Telomere-associated protein RIF1;Rap1-interacting factor 1 homolog;Telomere-associated protein RIF1;Rap1-interacting factor 1 homolog	RIF1;RIF1	Q5UIP0-1;Q5UIP0;A6NC27;Q5UIP0-2	ENSG00000080345;ENSG00000080345				GO:0000781;GO:0001939;GO:0001940;GO:0005634;GO:0005694;GO:0043226;GO:0043227;GO:0043228;GO:0043229;GO:0043231;GO:0043232;GO:0044422;GO:0044424;GO:0044427;GO:0044446;GO:0044464;GO:0045120;GO:0000781;GO:0001939;GO:0001940;GO:0005634;GO:0005694;GO:0043226;GO	chromosome, telomeric region;female pronucleus;male pronucleus;nucleus;chromosome;organelle;membrane-bounded organelle;non-membrane-bounded organelle;intracellular organelle;intracellular membrane-bounded organelle;intracellular non-membrane-bounded organ	GO:0005488;GO:0005488	binding;binding	GO:0006950;GO:0006974;GO:0007049;GO:0009987;GO:0050896;GO:0006950;GO:0006974;GO:0007049;GO:0009987;GO:0050896	response to stress;response to DNA damage stimulus;cell cycle;cellular process;response to stimulus;response to stress;response to DNA damage stimulus;cell cycle;cellular process;response to stimulus	hsa:55183;hsa:55183			0.999999	S	NKVRRVSFADPIY	39.08	98.422	_RVS(ph)FADPIYQAGLADDIDRR_	RVS(1)FADPIYQAGLADDIDRR	3	786.713	0.19483	920860	102620	818250
T170	IPI00465361;IPI00397611	IPI00465361	60S ribosomal protein L13;Breast basic conserved protein 1	RPL13;BBC1;OK/SW-cl.46	P26373;A8K4C8;O60250;Q567Q8;Q6NZ55;A6NEE3	ENSG00000167526	PF01294	Ribosomal_L13e	Ribosomal protein L13e	GO:0005622;GO:0005829;GO:0005840;GO:0022626;GO:0030529;GO:0032991;GO:0043226;GO:0043228;GO:0043229;GO:0043232;GO:0044424;GO:0044444;GO:0044445;GO:0044464	intracellular;cytosol;ribosome;cytosolic ribosome;ribonucleoprotein complex;macromolecular complex;organelle;non-membrane-bounded organelle;intracellular organelle;intracellular non-membrane-bounded organelle;intracellular part;cytoplasmic part;cytosolic	GO:0003676;GO:0003723;GO:0003735;GO:0005198;GO:0005488;GO:0005515	nucleic acid binding;RNA binding;structural constituent of ribosome;structural molecule activity;binding;protein binding	GO:0006412;GO:0006414;GO:0008152;GO:0009058;GO:0009059;GO:0009987;GO:0019538;GO:0034645;GO:0034960;GO:0034961;GO:0043170;GO:0043283;GO:0043284;GO:0044237;GO:0044238;GO:0044249;GO:0044260;GO:0044267	translation;translational elongation;metabolic process;biosynthetic process;macromolecule biosynthetic process;cellular process;protein metabolic process;cellular macromolecule biosynthetic process;cellular biopolymer metabolic process;cellular biopolymer	hsa:6137	ko03010	Ribosome	1	T	EKARVITEEEKNF	18.2	126.79	_VIT(ph)EEEK_	VIT(1)EEEK	2	464.207	0.79862	164090	0	164090
T56	IPI00175212;IPI00025329;IPI00788300	IPI00175212	60S ribosomal protein L19	RPL19	A6NFZ8;P84098;Q53G49;Q8IWR8	ENSG00000108298	PF01280	Ribosomal_L19e	Ribosomal protein L19e	GO:0005622;GO:0005829;GO:0005840;GO:0015934;GO:0022625;GO:0030529;GO:0032991;GO:0033279;GO:0043226;GO:0043228;GO:0043229;GO:0043232;GO:0044422;GO:0044424;GO:0044444;GO:0044445;GO:0044446;GO:0044464	intracellular;cytosol;ribosome;large ribosomal subunit;cytosolic large ribosomal subunit;ribonucleoprotein complex;macromolecular complex;ribosomal subunit;organelle;non-membrane-bounded organelle;intracellular organelle;intracellular non-membrane-bounded	GO:0003676;GO:0003723;GO:0003735;GO:0005198;GO:0005488	nucleic acid binding;RNA binding;structural constituent of ribosome;structural molecule activity;binding	GO:0006412;GO:0006414;GO:0008152;GO:0009058;GO:0009059;GO:0009987;GO:0019538;GO:0034645;GO:0034960;GO:0034961;GO:0043170;GO:0043283;GO:0043284;GO:0044237;GO:0044238;GO:0044249;GO:0044260;GO:0044267	translation;translational elongation;metabolic process;biosynthetic process;macromolecule biosynthetic process;cellular process;protein metabolic process;cellular macromolecule biosynthetic process;cellular biopolymer metabolic process;cellular biopolymer	hsa:6143	ko03010	Ribosome	0.999994	T	IIRKPVTVHSRAR	23.89	100.94	_KPVT(ph)VHSR_	KPVT(1)VHSR	3	335.174	-0.18945	940840	122690	818150
S12	IPI00175212;IPI00025329;IPI00788300	IPI00175212	60S ribosomal protein L19	RPL19	A6NFZ8;P84098;Q53G49;Q8IWR8	ENSG00000108298	PF01280	Ribosomal_L19e	Ribosomal protein L19e	GO:0005622;GO:0005829;GO:0005840;GO:0015934;GO:0022625;GO:0030529;GO:0032991;GO:0033279;GO:0043226;GO:0043228;GO:0043229;GO:0043232;GO:0044422;GO:0044424;GO:0044444;GO:0044445;GO:0044446;GO:0044464	intracellular;cytosol;ribosome;large ribosomal subunit;cytosolic large ribosomal subunit;ribonucleoprotein complex;macromolecular complex;ribosomal subunit;organelle;non-membrane-bounded organelle;intracellular organelle;intracellular non-membrane-bounded	GO:0003676;GO:0003723;GO:0003735;GO:0005198;GO:0005488	nucleic acid binding;RNA binding;structural constituent of ribosome;structural molecule activity;binding	GO:0006412;GO:0006414;GO:0008152;GO:0009058;GO:0009059;GO:0009987;GO:0019538;GO:0034645;GO:0034960;GO:0034961;GO:0043170;GO:0043283;GO:0043284;GO:0044237;GO:0044238;GO:0044249;GO:0044260;GO:0044267	translation;translational elongation;metabolic process;biosynthetic process;macromolecule biosynthetic process;cellular process;protein metabolic process;cellular macromolecule biosynthetic process;cellular biopolymer metabolic process;cellular biopolymer	hsa:6143	ko03010	Ribosome	0.998748	S	PQKRLASSVLRCG	41.8	126.79	_LAS(ph)SVLR_	LAS(0.999)S(0.001)VLR	2	413.215	1.29	579500	0	579500
S307	IPI00008530;IPI00871646;IPI00791448;IPI00556485;IPI00042724;IPI00746274	IPI00008530	60S acidic ribosomal protein P0;L10E;60S acidic ribosomal protein P0-like;RPLP0 protein;60S acidic ribosomal protein P0	RPLP0;RPLP0;RPLP0	P05388;A8K4Z4;Q53HK9;Q53HW2;Q8NHW5;Q3MHV2;Q3B7A4;Q6NSF2;A6NHD3;A6NF45	ENSG00000089157;ENSG00000089157;ENSG00000089157;ENSG00000089157	PF00428;PF00466;PF00428;PF00466;PF00428;PF00428;PF00466	Ribosomal_60s;Ribosomal_L10;Ribosomal_60s;Ribosomal_L10;Ribosomal_60s;Ribosomal_60s;Ribosomal_L10	60s Acidic ribosomal protein;Ribosomal protein L10;60s Acidic ribosomal protein;Ribosomal protein L10;60s Acidic ribosomal protein;60s Acidic ribosomal protein;Ribosomal protein L10	GO:0005622;GO:0005737;GO:0005829;GO:0005840;GO:0015934;GO:0022625;GO:0030529;GO:0032991;GO:0033279;GO:0043226;GO:0043228;GO:0043229;GO:0043232;GO:0044422;GO:0044424;GO:0044444;GO:0044445;GO:0044446;GO:0044464;GO:0005622;GO:0005840;GO:0030529;GO:0032991;GO	intracellular;cytoplasm;cytosol;ribosome;large ribosomal subunit;cytosolic large ribosomal subunit;ribonucleoprotein complex;macromolecular complex;ribosomal subunit;organelle;non-membrane-bounded organelle;intracellular organelle;intracellular non-membra	GO:0003676;GO:0003723;GO:0003735;GO:0005198;GO:0005488;GO:0005515;GO:0003735;GO:0005198;GO:0003735;GO:0005198;GO:0003735;GO:0005198	nucleic acid binding;RNA binding;structural constituent of ribosome;structural molecule activity;binding;protein binding;structural constituent of ribosome;structural molecule activity;structural constituent of ribosome;structural molecule activity;struct	GO:0006412;GO:0006414;GO:0006996;GO:0008152;GO:0009058;GO:0009059;GO:0009987;GO:0016043;GO:0019538;GO:0022613;GO:0032502;GO:0034645;GO:0034960;GO:0034961;GO:0042254;GO:0043170;GO:0043283;GO:0043284;GO:0044237;GO:0044238;GO:0044249;GO:0044260;GO:0044267;GO	translation;translational elongation;organelle organization;metabolic process;biosynthetic process;macromolecule biosynthetic process;cellular process;cellular component organization;protein metabolic process;ribonucleoprotein complex biogenesis and assem	hsa:6175			0.998148	S	KEESEESDEDMGF	38.3	145.61	_EESEES(ph)DEDM(ox)GFGLFD_	EES(0.002)EES(0.998)DEDMGFGLFD	2	966.324	0.64521	952440	0	360690
S1049	IPI00101186;IPI00294794	IPI00101186	RRP12-like protein;RRP12-like protein	RRP12;KIAA0690;RRP12;KIAA0690	Q5JTH9-1;Q5JTH9;Q5JTH9-2	ENSG00000052749;ENSG00000052749	PF02985;PF08161;PF02985;PF08161	HEAT;NUC173;HEAT;NUC173	HEAT repeat;NUC173 domain;HEAT repeat;NUC173 domain	GO:0005634;GO:0016020;GO:0016021;GO:0031090;GO:0031224;GO:0031965;GO:0043226;GO:0043227;GO:0043229;GO:0043231;GO:0044422;GO:0044424;GO:0044425;GO:0044428;GO:0044446;GO:0044464;GO:0005634;GO:0016020;GO:0016021;GO:0031090;GO:0031224;GO:0031965;GO:0043226;GO	nucleus;membrane;integral to membrane;organelle membrane;intrinsic to membrane;nuclear membrane;organelle;membrane-bounded organelle;intracellular organelle;intracellular membrane-bounded organelle;organelle part;intracellular part;membrane part;nuclear p	GO:0005488;GO:0005488	binding;binding			hsa:23223;hsa:23223			1	S	KRHRALSQAAVEE	69.58	142.56	_ALS(ph)QAAVEEEEEEEEEEEPAQGK_	ALS(1)QAAVEEEEEEEEEEEPAQGK	2	1320.54	0.22454	1090100	456050	634060
S650	IPI00303832;IPI00783965	IPI00303832	RNA polymerase-associated protein RTF1 homolog;cDNA FLJ75793;Putative uncharacterized protein RTF1	RTF1;KIAA0252;RTF1	Q92541;A6NG47;A8K8D7	ENSG00000137815;ENSG00000137815	PF03126;PF03126	Plus-3;Plus-3	Plus-3 domain;Plus-3 domain	GO:0005634;GO:0005730;GO:0005737;GO:0043226;GO:0043227;GO:0043228;GO:0043229;GO:0043231;GO:0043232;GO:0044422;GO:0044424;GO:0044428;GO:0044446;GO:0044464;GO:0005634;GO:0005730;GO:0005737;GO:0043226;GO:0043227;GO:0043228;GO:0043229;GO:0043231;GO:0043232;GO	nucleus;nucleolus;cytoplasm;organelle;membrane-bounded organelle;non-membrane-bounded organelle;intracellular organelle;intracellular membrane-bounded organelle;intracellular non-membrane-bounded organelle;organelle part;intracellular part;nuclear part;in	GO:0003676;GO:0003677;GO:0005488;GO:0005515;GO:0003676;GO:0003677;GO:0005488	nucleic acid binding;DNA binding;binding;protein binding;nucleic acid binding;DNA binding;binding	GO:0006139;GO:0006325;GO:0006350;GO:0006352;GO:0006355;GO:0006464;GO:0006996;GO:0008152;GO:0009058;GO:0009059;GO:0009889;GO:0009987;GO:0010468;GO:0010556;GO:0016043;GO:0016568;GO:0016569;GO:0016570;GO:0019219;GO:0019222;GO:0019538;GO:0022607;GO:0031323;GO	nucleobase, nucleoside, nucleotide and nucleic acid metabolic process;establishment or maintenance of chromatin architecture;transcription;transcription initiation;regulation of transcription, DNA-dependent;protein modification process;organelle organizat	hsa:23168			0.983131	S	KDLNSKSASDLSE	23.39	96.193	_S(ph)ASDLSEDLFK_	S(0.983)AS(0.017)DLSEDLFK	2	646.276	0.59429	189400	0	189400
S313	IPI00303832;IPI00783965	IPI00303832	RNA polymerase-associated protein RTF1 homolog;cDNA FLJ75793;Putative uncharacterized protein RTF1	RTF1;KIAA0252;RTF1	Q92541;A6NG47;A8K8D7	ENSG00000137815;ENSG00000137815	PF03126;PF03126	Plus-3;Plus-3	Plus-3 domain;Plus-3 domain	GO:0005634;GO:0005730;GO:0005737;GO:0043226;GO:0043227;GO:0043228;GO:0043229;GO:0043231;GO:0043232;GO:0044422;GO:0044424;GO:0044428;GO:0044446;GO:0044464;GO:0005634;GO:0005730;GO:0005737;GO:0043226;GO:0043227;GO:0043228;GO:0043229;GO:0043231;GO:0043232;GO	nucleus;nucleolus;cytoplasm;organelle;membrane-bounded organelle;non-membrane-bounded organelle;intracellular organelle;intracellular membrane-bounded organelle;intracellular non-membrane-bounded organelle;organelle part;intracellular part;nuclear part;in	GO:0003676;GO:0003677;GO:0005488;GO:0005515;GO:0003676;GO:0003677;GO:0005488	nucleic acid binding;DNA binding;binding;protein binding;nucleic acid binding;DNA binding;binding	GO:0006139;GO:0006325;GO:0006350;GO:0006352;GO:0006355;GO:0006464;GO:0006996;GO:0008152;GO:0009058;GO:0009059;GO:0009889;GO:0009987;GO:0010468;GO:0010556;GO:0016043;GO:0016568;GO:0016569;GO:0016570;GO:0019219;GO:0019222;GO:0019538;GO:0022607;GO:0031323;GO	nucleobase, nucleoside, nucleotide and nucleic acid metabolic process;establishment or maintenance of chromatin architecture;transcription;transcription initiation;regulation of transcription, DNA-dependent;protein modification process;organelle organizat	hsa:23168			0.993619	S	KTSEVYSDDEEEE	50.21	154.47	_TSEVYS(ph)DDEEEEEDDKSSEK_	TSEVY(0.006)S(0.994)DDEEEEEDDKSSEK	3	810.634	-0.10768	1347500	0	1347500
S787	IPI00021417	IPI00021417	U4/U6.U5 tri-snRNP-associated protein 1;U4/U6.U5 tri-snRNP-associated 110 kDa protein;Squamous cell carcinoma antigen recognized by T cells 1	SART1	O43290;A6NDN1	ENSG00000175467	PF03343	SART-1	SART-1 family	GO:0005634;GO:0005681;GO:0005737;GO:0005829;GO:0030529;GO:0032991;GO:0043226;GO:0043227;GO:0043229;GO:0043231;GO:0044422;GO:0044424;GO:0044428;GO:0044444;GO:0044446;GO:0044464	nucleus;spliceosome;cytoplasm;cytosol;ribonucleoprotein complex;macromolecular complex;organelle;membrane-bounded organelle;intracellular organelle;intracellular membrane-bounded organelle;organelle part;intracellular part;nuclear part;cytoplasmic part;in			GO:0002682;GO:0002684;GO:0002694;GO:0002696;GO:0006139;GO:0006396;GO:0006397;GO:0006917;GO:0007050;GO:0008152;GO:0008380;GO:0008629;GO:0009987;GO:0012502;GO:0016070;GO:0016071;GO:0022402;GO:0034960;GO:0042981;GO:0043065;GO:0043067;GO:0043068;GO:0043170;GO	regulation of immune system process;positive regulation of immune system process;regulation of leukocyte activation;positive regulation of leukocyte activation;nucleobase, nucleoside, nucleotide and nucleic acid metabolic process;RNA processing;mRNA proce	hsa:9092			0.993409	S	TPYIVLSGSGKSM	30.25	100.32	_TPYIVLS(ph)GSGK_	TPYIVLS(0.993)GS(0.007)GK	2	601.297	-0.0401	397220	138840	258380
S344	IPI00307683;IPI00794822	IPI00307683	Sentrin-specific protease 2;Sentrin/SUMO-specific protease SENP2;SMT3-specific isopeptidase 2;Axam2	SENP2;KIAA1331	Q9HC62	ENSG00000163904	PF02902	Peptidase_C48	Ulp1 protease family, C-terminal catalytic domain	GO:0005634;GO:0005643;GO:0005737;GO:0016020;GO:0031090;GO:0031965;GO:0032991;GO:0043226;GO:0043227;GO:0043229;GO:0043231;GO:0043234;GO:0044422;GO:0044424;GO:0044425;GO:0044428;GO:0044446;GO:0044464;GO:0046930	nucleus;nuclear pore;cytoplasm;membrane;organelle membrane;nuclear membrane;macromolecular complex;organelle;membrane-bounded organelle;intracellular organelle;intracellular membrane-bounded organelle;protein complex;organelle part;intracellular part;memb	GO:0003824;GO:0005488;GO:0005515;GO:0008233;GO:0008234;GO:0016787;GO:0016929;GO:0019783;GO:0070011	catalytic activity;binding;protein binding;peptidase activity;cysteine-type peptidase activity;hydrolase activity;SUMO-specific protease activity;small conjugating protein-specific protease activity;peptidase activity, acting on L-amino acid peptides	GO:0006508;GO:0006511;GO:0006810;GO:0006886;GO:0007154;GO:0007165;GO:0007166;GO:0008152;GO:0009056;GO:0009057;GO:0009966;GO:0009987;GO:0015031;GO:0015931;GO:0016055;GO:0019538;GO:0019941;GO:0030111;GO:0030163;GO:0043170;GO:0043283;GO:0043285;GO:0043632;GO	proteolysis;ubiquitin-dependent protein catabolic process;transport;intracellular protein transport;cell communication;signal transduction;cell surface receptor linked signal transduction;metabolic process;catabolic process;macromolecule catabolic process	hsa:59343	ko04310	Wnt signaling pathway	0.999843	S	LLRRKVSIIETKE	23.62	114.35	_KVS(ph)IIETK_	KVS(1)IIETK	2	499.27	-0.19812	602570	222310	380250
T229	IPI00033025;IPI00816201;IPI00873656;IPI00794918	IPI00033025	Septin-7;CDC10 protein homolog;Septin-7;CDC10 protein homolog;Putative uncharacterized protein DKFZp586I031	SEPT7;CDC10;SEPT7;CDC10;DKFZp586I031	Q16181-1;Q16181;A8K3D0;Q3B7A3;Q3LIE9;Q59EY4;Q16181-2;A4GYY8;Q8TC62;Q5JXL7	ENSG00000122545;ENSG00000122545;ENSG00000122545	PF00735;PF00735	Septin;Septin	Septin;Septin	GO:0000267;GO:0001725;GO:0005624;GO:0005626;GO:0005634;GO:0019717;GO:0031105;GO:0032432;GO:0032991;GO:0043226;GO:0043227;GO:0043229;GO:0043231;GO:0043234;GO:0044422;GO:0044424;GO:0044430;GO:0044444;GO:0044446;GO:0044448;GO:0044464;GO:0000267;GO:0001725;GO	cell fraction;stress fiber;membrane fraction;insoluble fraction;nucleus;synaptosome;septin complex;actin filament bundle;macromolecular complex;organelle;membrane-bounded organelle;intracellular organelle;intracellular membrane-bounded organelle;protein c	GO:0000166;GO:0005198;GO:0005488;GO:0005515;GO:0005525;GO:0017076;GO:0019001;GO:0032553;GO:0032555;GO:0032561;GO:0000166;GO:0005198;GO:0005488;GO:0005515;GO:0005525;GO:0017076;GO:0019001;GO:0032553;GO:0032555;GO:0032561;GO:0000166;GO:0005488;GO:0005515;GO	nucleotide binding;structural molecule activity;binding;protein binding;GTP binding;purine nucleotide binding;guanyl nucleotide binding;ribonucleotide binding;purine ribonucleotide binding;guanyl ribonucleotide binding;nucleotide binding;structural molecu	GO:0000910;GO:0006461;GO:0007049;GO:0009987;GO:0016043;GO:0022607;GO:0032502;GO:0043933;GO:0048532;GO:0051259;GO:0051291;GO:0051301;GO:0065003;GO:0000910;GO:0006461;GO:0007049;GO:0009987;GO:0016043;GO:0022607;GO:0032502;GO:0043933;GO:0048532;GO:0051259;GO	cytokinesis;protein complex assembly;cell cycle;cellular process;cellular component organization;cellular component assembly;developmental process;macromolecular complex subunit organization;anatomical structure organization;protein oligomerization;protei	hsa:989			0.999996	T	IYEFPETDDEEEN	15.25	68.515	_IYEFPET(ph)DDEEENKLVK_	IYEFPET(1)DDEEENKLVK	3	726.656	-0.26619	1065700	0	778080
S1127	IPI00746412;IPI00181359	IPI00746412	SFRS2-interacting protein;Splicing factor, arginine/serine-rich 2-interacting protein;SC35-interacting protein 1;CTD-associated SR protein 11;Splicing regulatory protein 129;Renal carcinoma antigen NY-REN-40;SFRS2-interacting protein;Splicing factor, argi	SFRS2IP;CASP11;SIP1;SFRS2IP;CASP11;SIP1	A6NLW5;Q99590	ENSG00000139218;ENSG00000139218				GO:0000428;GO:0005634;GO:0005665;GO:0030880;GO:0032991;GO:0043226;GO:0043227;GO:0043229;GO:0043231;GO:0043234;GO:0044422;GO:0044424;GO:0044428;GO:0044446;GO:0044451;GO:0044464;GO:0055029;GO:0000428;GO:0005634;GO:0005665;GO:0030880;GO:0032991;GO:0043226;GO	DNA-directed RNA polymerase complex;nucleus;DNA-directed RNA polymerase II, core complex;RNA polymerase complex;macromolecular complex;organelle;membrane-bounded organelle;intracellular organelle;intracellular membrane-bounded organelle;protein complex;or	GO:0003824;GO:0005488;GO:0005515;GO:0031202;GO:0003824;GO:0005488;GO:0005515;GO:0031202	catalytic activity;binding;protein binding;RNA splicing factor activity, transesterification mechanism;catalytic activity;binding;protein binding;RNA splicing factor activity, transesterification mechanism	GO:0000245;GO:0006139;GO:0006396;GO:0006397;GO:0008152;GO:0008380;GO:0009987;GO:0016043;GO:0016070;GO:0016071;GO:0022607;GO:0022618;GO:0032502;GO:0034621;GO:0034622;GO:0034960;GO:0043170;GO:0043283;GO:0043933;GO:0044237;GO:0044238;GO:0044260;GO:0048532;GO	spliceosome assembly;nucleobase, nucleoside, nucleotide and nucleic acid metabolic process;RNA processing;mRNA processing;metabolic process;RNA splicing;cellular process;cellular component organization;RNA metabolic process;mRNA metabolic process;cellular	hsa:9169;hsa:9169			0.999955	S	QSYKRKSEQEFSF	36.51	102.19	_RKS(ph)EQEFSFDTPADR_	RKS(1)EQEFSFDTPADR	3	631.611	0.62099	1818700	611150	1207600
T432	IPI00170596	IPI00170596	Paired amphipathic helix protein Sin3a;Transcriptional corepressor Sin3a;Histone deacetylase complex subunit Sin3a	SIN3A	Q96ST3	ENSG00000169375	PF08295;PF02671	HDAC_interact;PAH	Histone deacetylase (HDAC) interacting;Paired amphipathic helix repeat	GO:0005634;GO:0043226;GO:0043227;GO:0043229;GO:0043231;GO:0044424;GO:0044464	nucleus;organelle;membrane-bounded organelle;intracellular organelle;intracellular membrane-bounded organelle;intracellular part;cell part	GO:0005488;GO:0005515	binding;protein binding	GO:0006139;GO:0006350;GO:0006355;GO:0008152;GO:0009058;GO:0009059;GO:0009889;GO:0009890;GO:0009892;GO:0009987;GO:0010468;GO:0010556;GO:0010558;GO:0010605;GO:0010629;GO:0016481;GO:0019219;GO:0019222;GO:0031323;GO:0031324;GO:0034645;GO:0034960;GO:0034961;GO	nucleobase, nucleoside, nucleotide and nucleic acid metabolic process;transcription;regulation of transcription, DNA-dependent;metabolic process;biosynthetic process;macromolecule biosynthetic process;regulation of biosynthetic process;negative regulation	hsa:25942			0.99934	T	QIRRHPTGTTPPV	14.02	84.823	_RHPT(ph)GTTPPVK_	RHPT(0.999)GT(0.001)TPPVK	3	424.215	0.046388	2740500	761740	1978800
S815	IPI00792743;IPI00019996;IPI00790299;IPI00791423	IPI00792743	SAFB-like transcription modulator;Modulator of estrogen-induced transcription;cDNA FLJ30633 fis, clone CTONG2002418, highly similar to Homo sapiens modulator of estrogen induced transcription, transcript variant 1, mRNA;cDNA FLJ78261	SLTM;MET	Q9NWH9-1;Q9NWH9;A8K5V8	ENSG00000137776;ENSG00000137776	PF00076;PF02037	RRM_1;SAP	RNA recognition motif. (a.k.a. RRM, RBD, or RNP domain);SAP domain	GO:0005634;GO:0043226;GO:0043227;GO:0043229;GO:0043231;GO:0044424;GO:0044464	nucleus;organelle;membrane-bounded organelle;intracellular organelle;intracellular membrane-bounded organelle;intracellular part;cell part	GO:0000166;GO:0003676;GO:0003723;GO:0005488	nucleotide binding;nucleic acid binding;RNA binding;binding	GO:0006139;GO:0006350;GO:0006355;GO:0006915;GO:0008152;GO:0008219;GO:0009058;GO:0009059;GO:0009889;GO:0009987;GO:0010468;GO:0010556;GO:0012501;GO:0016265;GO:0019219;GO:0019222;GO:0031323;GO:0032502;GO:0034645;GO:0034960;GO:0034961;GO:0043170;GO:0043283;GO	nucleobase, nucleoside, nucleotide and nucleic acid metabolic process;transcription;regulation of transcription, DNA-dependent;apoptosis;metabolic process;cell death;biosynthetic process;macromolecule biosynthetic process;regulation of biosynthetic proces	hsa:79811			1	S	ARREDPSFERYPK	21.99	100.94	_REDPS(ph)FER_	REDPS(1)FER	2	558.23	-0.21972	492360	492360	0
S787	IPI00792743;IPI00019996;IPI00790299;IPI00791423	IPI00792743	SAFB-like transcription modulator;Modulator of estrogen-induced transcription;cDNA FLJ30633 fis, clone CTONG2002418, highly similar to Homo sapiens modulator of estrogen induced transcription, transcript variant 1, mRNA;cDNA FLJ78261	SLTM;MET	Q9NWH9-1;Q9NWH9;A8K5V8	ENSG00000137776;ENSG00000137776	PF00076;PF02037	RRM_1;SAP	RNA recognition motif. (a.k.a. RRM, RBD, or RNP domain);SAP domain	GO:0005634;GO:0043226;GO:0043227;GO:0043229;GO:0043231;GO:0044424;GO:0044464	nucleus;organelle;membrane-bounded organelle;intracellular organelle;intracellular membrane-bounded organelle;intracellular part;cell part	GO:0000166;GO:0003676;GO:0003723;GO:0005488	nucleotide binding;nucleic acid binding;RNA binding;binding	GO:0006139;GO:0006350;GO:0006355;GO:0006915;GO:0008152;GO:0008219;GO:0009058;GO:0009059;GO:0009889;GO:0009987;GO:0010468;GO:0010556;GO:0012501;GO:0016265;GO:0019219;GO:0019222;GO:0031323;GO:0032502;GO:0034645;GO:0034960;GO:0034961;GO:0043170;GO:0043283;GO	nucleobase, nucleoside, nucleotide and nucleic acid metabolic process;transcription;regulation of transcription, DNA-dependent;apoptosis;metabolic process;cell death;biosynthetic process;macromolecule biosynthetic process;regulation of biosynthetic proces	hsa:79811			0.902862	S	ESSAVQSSSFERR	26.65	72.844	_GRFPESSAVQS(ph)SSFER_	GRFPESSAVQS(0.903)S(0.085)S(0.012)FER	3	617.607	0.1632	356660	202150	154510
S999	IPI00792743;IPI00019996;IPI00790299;IPI00791423;IPI00789630	IPI00792743	SAFB-like transcription modulator;Modulator of estrogen-induced transcription;cDNA FLJ30633 fis, clone CTONG2002418, highly similar to Homo sapiens modulator of estrogen induced transcription, transcript variant 1, mRNA;cDNA FLJ78261	SLTM;MET	Q9NWH9-1;Q9NWH9;A8K5V8	ENSG00000137776;ENSG00000137776	PF00076;PF02037	RRM_1;SAP	RNA recognition motif. (a.k.a. RRM, RBD, or RNP domain);SAP domain	GO:0005634;GO:0043226;GO:0043227;GO:0043229;GO:0043231;GO:0044424;GO:0044464	nucleus;organelle;membrane-bounded organelle;intracellular organelle;intracellular membrane-bounded organelle;intracellular part;cell part	GO:0000166;GO:0003676;GO:0003723;GO:0005488	nucleotide binding;nucleic acid binding;RNA binding;binding	GO:0006139;GO:0006350;GO:0006355;GO:0006915;GO:0008152;GO:0008219;GO:0009058;GO:0009059;GO:0009889;GO:0009987;GO:0010468;GO:0010556;GO:0012501;GO:0016265;GO:0019219;GO:0019222;GO:0031323;GO:0032502;GO:0034645;GO:0034960;GO:0034961;GO:0043170;GO:0043283;GO	nucleobase, nucleoside, nucleotide and nucleic acid metabolic process;transcription;regulation of transcription, DNA-dependent;apoptosis;metabolic process;cell death;biosynthetic process;macromolecule biosynthetic process;regulation of biosynthetic proces	hsa:79811			0.71315	S	MITQHSSNASPIN	26.96	70.252	_AGAGM(ox)ITQHSS(ph)NASPINR_	AGAGMIT(0.062)QHS(0.166)S(0.713)NAS(0.059)PINR	3	636.619	-0.35849	918150	756250	161900
S1002	IPI00792743;IPI00019996;IPI00790299;IPI00791423;IPI00789630	IPI00792743	SAFB-like transcription modulator;Modulator of estrogen-induced transcription;cDNA FLJ30633 fis, clone CTONG2002418, highly similar to Homo sapiens modulator of estrogen induced transcription, transcript variant 1, mRNA;cDNA FLJ78261	SLTM;MET	Q9NWH9-1;Q9NWH9;A8K5V8	ENSG00000137776;ENSG00000137776	PF00076;PF02037	RRM_1;SAP	RNA recognition motif. (a.k.a. RRM, RBD, or RNP domain);SAP domain	GO:0005634;GO:0043226;GO:0043227;GO:0043229;GO:0043231;GO:0044424;GO:0044464	nucleus;organelle;membrane-bounded organelle;intracellular organelle;intracellular membrane-bounded organelle;intracellular part;cell part	GO:0000166;GO:0003676;GO:0003723;GO:0005488	nucleotide binding;nucleic acid binding;RNA binding;binding	GO:0006139;GO:0006350;GO:0006355;GO:0006915;GO:0008152;GO:0008219;GO:0009058;GO:0009059;GO:0009889;GO:0009987;GO:0010468;GO:0010556;GO:0012501;GO:0016265;GO:0019219;GO:0019222;GO:0031323;GO:0032502;GO:0034645;GO:0034960;GO:0034961;GO:0043170;GO:0043283;GO	nucleobase, nucleoside, nucleotide and nucleic acid metabolic process;transcription;regulation of transcription, DNA-dependent;apoptosis;metabolic process;cell death;biosynthetic process;macromolecule biosynthetic process;regulation of biosynthetic proces	hsa:79811			0.527524	S	QHSSNASPINRIV	26.96	70.252	_AGAGM(ox)ITQHSSNAS(ph)PINR_	AGAGMIT(0.061)QHS(0.304)S(0.108)NAS(0.528)PINR	3	636.619	-0.38052	918150	756250	161900
S748	IPI00792743;IPI00019996;IPI00790299;IPI00791423	IPI00792743	SAFB-like transcription modulator;Modulator of estrogen-induced transcription;cDNA FLJ30633 fis, clone CTONG2002418, highly similar to Homo sapiens modulator of estrogen induced transcription, transcript variant 1, mRNA;cDNA FLJ78261	SLTM;MET	Q9NWH9-1;Q9NWH9;A8K5V8	ENSG00000137776;ENSG00000137776	PF00076;PF02037	RRM_1;SAP	RNA recognition motif. (a.k.a. RRM, RBD, or RNP domain);SAP domain	GO:0005634;GO:0043226;GO:0043227;GO:0043229;GO:0043231;GO:0044424;GO:0044464	nucleus;organelle;membrane-bounded organelle;intracellular organelle;intracellular membrane-bounded organelle;intracellular part;cell part	GO:0000166;GO:0003676;GO:0003723;GO:0005488	nucleotide binding;nucleic acid binding;RNA binding;binding	GO:0006139;GO:0006350;GO:0006355;GO:0006915;GO:0008152;GO:0008219;GO:0009058;GO:0009059;GO:0009889;GO:0009987;GO:0010468;GO:0010556;GO:0012501;GO:0016265;GO:0019219;GO:0019222;GO:0031323;GO:0032502;GO:0034645;GO:0034960;GO:0034961;GO:0043170;GO:0043283;GO	nucleobase, nucleoside, nucleotide and nucleic acid metabolic process;transcription;regulation of transcription, DNA-dependent;apoptosis;metabolic process;cell death;biosynthetic process;macromolecule biosynthetic process;regulation of biosynthetic proces	hsa:79811			1	S	SENKKLSLDTDAR	30.91	159.29	_LS(ph)LDTDAR_	LS(1)LDTDAR	2	485.716	0.027825	9855400	4135000	5720400
T934	IPI00420014;IPI00740142	IPI00420014	U5 small nuclear ribonucleoprotein 200 kDa helicase;U5 snRNP-specific 200 kDa protein;Activating signal cointegrator 1 complex subunit 3-like 1;BRR2 homolog	SNRNP200;ASCC3L1;HELIC2;KIAA0788	O75643-1;O75643;A2RRQ7;A4FU77;Q5ZF01;Q6NZY0;Q7L5W4;Q9H8B9;Q9P172;Q9UNV9	ENSG00000144028	PF00270;PF00271;PF02889	DEAD;Helicase_C;Sec63	DEAD/DEAH box helicase;Helicase conserved C-terminal domain;Sec63 Brl domain	GO:0005634;GO:0005681;GO:0005682;GO:0030529;GO:0030532;GO:0032991;GO:0043226;GO:0043227;GO:0043229;GO:0043231;GO:0044422;GO:0044424;GO:0044428;GO:0044446;GO:0044464	nucleus;spliceosome;snRNP U5;ribonucleoprotein complex;small nuclear ribonucleoprotein complex;macromolecular complex;organelle;membrane-bounded organelle;intracellular organelle;intracellular membrane-bounded organelle;organelle part;intracellular part;n	GO:0000166;GO:0003676;GO:0003824;GO:0004386;GO:0005488;GO:0005515;GO:0005524;GO:0008026;GO:0016462;GO:0016787;GO:0016817;GO:0016818;GO:0016887;GO:0017076;GO:0017111;GO:0030554;GO:0032553;GO:0032555;GO:0032559;GO:0042623;GO:0070035	nucleotide binding;nucleic acid binding;catalytic activity;helicase activity;binding;protein binding;ATP binding;ATP-dependent helicase activity;pyrophosphatase activity;hydrolase activity;hydrolase activity, acting on acid anhydrides;hydrolase activity,	GO:0000354;GO:0000375;GO:0000377;GO:0000398;GO:0006139;GO:0006396;GO:0006397;GO:0008152;GO:0008380;GO:0009987;GO:0016043;GO:0016070;GO:0016071;GO:0022607;GO:0022618;GO:0032502;GO:0034621;GO:0034622;GO:0034960;GO:0043170;GO:0043283;GO:0043933;GO:0044237;GO	cis assembly of pre-catalytic spliceosome;RNA splicing, via transesterification reactions;RNA splicing, via transesterification reactions with bulged adenosine as nucleophile;nuclear mRNA splicing, via spliceosome;nucleobase, nucleoside, nucleotide and nu	hsa:23020	ko00500;ko00790	Starch and sucrose metabolism;Folate biosynthesis	0.95096	T	RMLRSPTLYGISH	18.67	68.222	_SPT(ph)LYGISHDDLK_	S(0.049)PT(0.951)LYGISHDDLK	3	509.236	0.089643	1808500	236550	1572000
T1059	IPI00045914	IPI00045914	Msx2-interacting protein;SPEN homolog;SMART/HDAC1-associated repressor protein	SPEN;KIAA0929;MINT;SHARP	Q96T58	ENSG00000065526	PF00076;PF07744	RRM_1;SPOC	RNA recognition motif. (a.k.a. RRM, RBD, or RNP domain);SPOC domain	GO:0005634;GO:0043226;GO:0043227;GO:0043229;GO:0043231;GO:0044424;GO:0044464	nucleus;organelle;membrane-bounded organelle;intracellular organelle;intracellular membrane-bounded organelle;intracellular part;cell part	GO:0000166;GO:0003676;GO:0003677;GO:0003697;GO:0003700;GO:0003712;GO:0003714;GO:0003723;GO:0005488;GO:0005515;GO:0008134;GO:0016563;GO:0016564;GO:0030528;GO:0043566	nucleotide binding;nucleic acid binding;DNA binding;single-stranded DNA binding;transcription factor activity;transcription cofactor activity;transcription corepressor activity;RNA binding;binding;protein binding;transcription factor binding;transcription	GO:0006139;GO:0006350;GO:0006355;GO:0006357;GO:0007154;GO:0007165;GO:0007166;GO:0007219;GO:0008152;GO:0009058;GO:0009059;GO:0009889;GO:0009890;GO:0009892;GO:0009987;GO:0010468;GO:0010556;GO:0010558;GO:0010605;GO:0010629;GO:0016481;GO:0019219;GO:0019222;GO	nucleobase, nucleoside, nucleotide and nucleic acid metabolic process;transcription;regulation of transcription, DNA-dependent;regulation of transcription from RNA polymerase II promoter;cell communication;signal transduction;cell surface receptor linked	hsa:23013			0.99974	T	KLDRLNTVASPKD	25.97	100.94	_LNT(ph)VASPK_	LNT(1)VASPK	2	455.226	0.49732	191010	0	191010
S181	IPI00143753;IPI00829908	IPI00143753	U2-associated protein SR140;140 kDa Ser/Arg-rich domain protein;U2-associated protein SR140;140 kDa Ser/Arg-rich domain protein	SR140;KIAA0332;SR140;KIAA0332	O15042-1;O15042;O15042-2	ENSG00000163714;ENSG00000163714	PF00076;PF01805;PF00076;PF01805	RRM_1;Surp;RRM_1;Surp	RNA recognition motif. (a.k.a. RRM, RBD, or RNP domain);Surp module;RNA recognition motif. (a.k.a. RRM, RBD, or RNP domain);Surp module			GO:0000166;GO:0003676;GO:0003723;GO:0005488;GO:0000166;GO:0003676;GO:0003723;GO:0005488	nucleotide binding;nucleic acid binding;RNA binding;binding;nucleotide binding;nucleic acid binding;RNA binding;binding	GO:0006139;GO:0006396;GO:0008152;GO:0009987;GO:0016070;GO:0034960;GO:0043170;GO:0043283;GO:0044237;GO:0044238;GO:0044260;GO:0006139;GO:0006396;GO:0008152;GO:0009987;GO:0016070;GO:0034960;GO:0043170;GO:0043283;GO:0044237;GO:0044238;GO:0044260	nucleobase, nucleoside, nucleotide and nucleic acid metabolic process;RNA processing;metabolic process;cellular process;RNA metabolic process;cellular biopolymer metabolic process;macromolecule metabolic process;biopolymer metabolic process;cellular metab	hsa:23350;hsa:23350			0.957774	S	SNERPPSLLVIET	16.89	53.593	_NPPNQSSNERPPS(ph)LLVIETK_	NPPNQS(0.02)S(0.02)NERPPS(0.958)LLVIET(0.002)K	3	767.381	-0.082617	3630300	1107200	2523100
S2436	IPI00782992	IPI00782992	Serine/arginine repetitive matrix protein 2;Serine/arginine-rich splicing factor-related nuclear matrix protein of 300 kDa;Splicing coactivator subunit SRm300;300 kDa nuclear matrix antigen	SRRM2;KIAA0324;SRL300;SRM300;HSPC075	Q9UQ35-1;Q9UQ35;A0AUK8;O60382	ENSG00000167978	PF08312	cwf21	cwf21	GO:0005634;GO:0005681;GO:0016604;GO:0016607;GO:0030529;GO:0032991;GO:0043226;GO:0043227;GO:0043229;GO:0043231;GO:0044422;GO:0044424;GO:0044428;GO:0044446;GO:0044451;GO:0044464	nucleus;spliceosome;nuclear body;nuclear speck;ribonucleoprotein complex;macromolecular complex;organelle;membrane-bounded organelle;intracellular organelle;intracellular membrane-bounded organelle;organelle part;intracellular part;nuclear part;intracellu	GO:0003676;GO:0003723;GO:0005488;GO:0005515	nucleic acid binding;RNA binding;binding;protein binding	GO:0006139;GO:0006396;GO:0006397;GO:0008152;GO:0008380;GO:0009987;GO:0016070;GO:0016071;GO:0034960;GO:0043170;GO:0043283;GO:0044237;GO:0044238;GO:0044260	nucleobase, nucleoside, nucleotide and nucleic acid metabolic process;RNA processing;mRNA processing;metabolic process;RNA splicing;cellular process;RNA metabolic process;mRNA metabolic process;cellular biopolymer metabolic process;macromolecule metabolic	hsa:23524			0.865789	S	RMGQAPSQSLLPP	20.02	64.591	_M(ox)GQAPS(ph)QSLLPPAQDQPR_	MGQAPS(0.866)QS(0.134)LLPPAQDQPR	3	672.978	-0.074836	318000	218340	99661
S2280	IPI00782992	IPI00782992	Serine/arginine repetitive matrix protein 2;Serine/arginine-rich splicing factor-related nuclear matrix protein of 300 kDa;Splicing coactivator subunit SRm300;300 kDa nuclear matrix antigen	SRRM2;KIAA0324;SRL300;SRM300;HSPC075	Q9UQ35-1;Q9UQ35;A0AUK8;O60382	ENSG00000167978	PF08312	cwf21	cwf21	GO:0005634;GO:0005681;GO:0016604;GO:0016607;GO:0030529;GO:0032991;GO:0043226;GO:0043227;GO:0043229;GO:0043231;GO:0044422;GO:0044424;GO:0044428;GO:0044446;GO:0044451;GO:0044464	nucleus;spliceosome;nuclear body;nuclear speck;ribonucleoprotein complex;macromolecular complex;organelle;membrane-bounded organelle;intracellular organelle;intracellular membrane-bounded organelle;organelle part;intracellular part;nuclear part;intracellu	GO:0003676;GO:0003723;GO:0005488;GO:0005515	nucleic acid binding;RNA binding;binding;protein binding	GO:0006139;GO:0006396;GO:0006397;GO:0008152;GO:0008380;GO:0009987;GO:0016070;GO:0016071;GO:0034960;GO:0043170;GO:0043283;GO:0044237;GO:0044238;GO:0044260	nucleobase, nucleoside, nucleotide and nucleic acid metabolic process;RNA processing;mRNA processing;metabolic process;RNA splicing;cellular process;RNA metabolic process;mRNA metabolic process;cellular biopolymer metabolic process;macromolecule metabolic	hsa:23524			0.999998	S	RTAVAPSAVNLAD	32.35	92.082	_TAVAPS(ph)AVNLADPR_	TAVAPS(1)AVNLADPR	2	731.359	0.25933	236290	114830	121460
S2388	IPI00782992	IPI00782992	Serine/arginine repetitive matrix protein 2;Serine/arginine-rich splicing factor-related nuclear matrix protein of 300 kDa;Splicing coactivator subunit SRm300;300 kDa nuclear matrix antigen	SRRM2;KIAA0324;SRL300;SRM300;HSPC075	Q9UQ35-1;Q9UQ35;A0AUK8;O60382	ENSG00000167978	PF08312	cwf21	cwf21	GO:0005634;GO:0005681;GO:0016604;GO:0016607;GO:0030529;GO:0032991;GO:0043226;GO:0043227;GO:0043229;GO:0043231;GO:0044422;GO:0044424;GO:0044428;GO:0044446;GO:0044451;GO:0044464	nucleus;spliceosome;nuclear body;nuclear speck;ribonucleoprotein complex;macromolecular complex;organelle;membrane-bounded organelle;intracellular organelle;intracellular membrane-bounded organelle;organelle part;intracellular part;nuclear part;intracellu	GO:0003676;GO:0003723;GO:0005488;GO:0005515	nucleic acid binding;RNA binding;binding;protein binding	GO:0006139;GO:0006396;GO:0006397;GO:0008152;GO:0008380;GO:0009987;GO:0016070;GO:0016071;GO:0034960;GO:0043170;GO:0043283;GO:0044237;GO:0044238;GO:0044260	nucleobase, nucleoside, nucleotide and nucleic acid metabolic process;RNA processing;mRNA processing;metabolic process;RNA splicing;cellular process;RNA metabolic process;mRNA metabolic process;cellular biopolymer metabolic process;macromolecule metabolic	hsa:23524			1	S	SPRVPLSAYERVS	36.37	143.48	_VPLS(ph)AYER_	VPLS(1)AYER	2	507.736	0.37826	643930	265890	378040
T2252	IPI00782992	IPI00782992	Serine/arginine repetitive matrix protein 2;Serine/arginine-rich splicing factor-related nuclear matrix protein of 300 kDa;Splicing coactivator subunit SRm300;300 kDa nuclear matrix antigen	SRRM2;KIAA0324;SRL300;SRM300;HSPC075	Q9UQ35-1;Q9UQ35;A0AUK8;O60382	ENSG00000167978	PF08312	cwf21	cwf21	GO:0005634;GO:0005681;GO:0016604;GO:0016607;GO:0030529;GO:0032991;GO:0043226;GO:0043227;GO:0043229;GO:0043231;GO:0044422;GO:0044424;GO:0044428;GO:0044446;GO:0044451;GO:0044464	nucleus;spliceosome;nuclear body;nuclear speck;ribonucleoprotein complex;macromolecular complex;organelle;membrane-bounded organelle;intracellular organelle;intracellular membrane-bounded organelle;organelle part;intracellular part;nuclear part;intracellu	GO:0003676;GO:0003723;GO:0005488;GO:0005515	nucleic acid binding;RNA binding;binding;protein binding	GO:0006139;GO:0006396;GO:0006397;GO:0008152;GO:0008380;GO:0009987;GO:0016070;GO:0016071;GO:0034960;GO:0043170;GO:0043283;GO:0044237;GO:0044238;GO:0044260	nucleobase, nucleoside, nucleotide and nucleic acid metabolic process;RNA processing;mRNA processing;metabolic process;RNA splicing;cellular process;RNA metabolic process;mRNA metabolic process;cellular biopolymer metabolic process;macromolecule metabolic	hsa:23524			1	T	RTPAIPTAVNLAD	37.69	102.36	_TPAIPT(ph)AVNLADSR_	TPAIPT(1)AVNLADSR	2	753.372	-0.8998	955340	244660	710680
S1497	IPI00782992;IPI00785023	IPI00782992	Serine/arginine repetitive matrix protein 2;Serine/arginine-rich splicing factor-related nuclear matrix protein of 300 kDa;Splicing coactivator subunit SRm300;300 kDa nuclear matrix antigen;Serine/arginine repetitive matrix protein 2;Serine/arginine-rich	SRRM2;KIAA0324;SRL300;SRM300;HSPC075;SRRM2;KIAA0324;SRL300;SRM300;HSPC075	Q9UQ35-1;Q9UQ35;A0AUK8;O60382;Q9UQ35-2;A6NKB9;Q05BI2;Q05CV9;Q9UQ39	ENSG00000167978;ENSG00000167978	PF08312;PF08312	cwf21;cwf21	cwf21;cwf21	GO:0005634;GO:0005681;GO:0016604;GO:0016607;GO:0030529;GO:0032991;GO:0043226;GO:0043227;GO:0043229;GO:0043231;GO:0044422;GO:0044424;GO:0044428;GO:0044446;GO:0044451;GO:0044464;GO:0005634;GO:0005681;GO:0016604;GO:0016607;GO:0030529;GO:0032991;GO:0043226;GO	nucleus;spliceosome;nuclear body;nuclear speck;ribonucleoprotein complex;macromolecular complex;organelle;membrane-bounded organelle;intracellular organelle;intracellular membrane-bounded organelle;organelle part;intracellular part;nuclear part;intracellu	GO:0003676;GO:0003723;GO:0005488;GO:0005515;GO:0003676;GO:0003723;GO:0005488;GO:0005515	nucleic acid binding;RNA binding;binding;protein binding;nucleic acid binding;RNA binding;binding;protein binding	GO:0006139;GO:0006396;GO:0006397;GO:0008152;GO:0008380;GO:0009987;GO:0016070;GO:0016071;GO:0034960;GO:0043170;GO:0043283;GO:0044237;GO:0044238;GO:0044260;GO:0006139;GO:0006396;GO:0006397;GO:0008152;GO:0008380;GO:0009987;GO:0016070;GO:0016071;GO:0034960;GO	nucleobase, nucleoside, nucleotide and nucleic acid metabolic process;RNA processing;mRNA processing;metabolic process;RNA splicing;cellular process;RNA metabolic process;mRNA metabolic process;cellular biopolymer metabolic process;macromolecule metabolic	hsa:23524;hsa:23524			0.981682	S	QTPRPRSRSPSSP	19.14	113.48	_S(ph)RS(ph)PSSPELNNK_	S(0.982)RS(1)PS(0.017)S(0.001)PELNNK	2	738.3	-1.9765	176520	0	176520
S1499	IPI00782992;IPI00785023	IPI00782992	Serine/arginine repetitive matrix protein 2;Serine/arginine-rich splicing factor-related nuclear matrix protein of 300 kDa;Splicing coactivator subunit SRm300;300 kDa nuclear matrix antigen;Serine/arginine repetitive matrix protein 2;Serine/arginine-rich	SRRM2;KIAA0324;SRL300;SRM300;HSPC075;SRRM2;KIAA0324;SRL300;SRM300;HSPC075	Q9UQ35-1;Q9UQ35;A0AUK8;O60382;Q9UQ35-2;A6NKB9;Q05BI2;Q05CV9;Q9UQ39	ENSG00000167978;ENSG00000167978	PF08312;PF08312	cwf21;cwf21	cwf21;cwf21	GO:0005634;GO:0005681;GO:0016604;GO:0016607;GO:0030529;GO:0032991;GO:0043226;GO:0043227;GO:0043229;GO:0043231;GO:0044422;GO:0044424;GO:0044428;GO:0044446;GO:0044451;GO:0044464;GO:0005634;GO:0005681;GO:0016604;GO:0016607;GO:0030529;GO:0032991;GO:0043226;GO	nucleus;spliceosome;nuclear body;nuclear speck;ribonucleoprotein complex;macromolecular complex;organelle;membrane-bounded organelle;intracellular organelle;intracellular membrane-bounded organelle;organelle part;intracellular part;nuclear part;intracellu	GO:0003676;GO:0003723;GO:0005488;GO:0005515;GO:0003676;GO:0003723;GO:0005488;GO:0005515	nucleic acid binding;RNA binding;binding;protein binding;nucleic acid binding;RNA binding;binding;protein binding	GO:0006139;GO:0006396;GO:0006397;GO:0008152;GO:0008380;GO:0009987;GO:0016070;GO:0016071;GO:0034960;GO:0043170;GO:0043283;GO:0044237;GO:0044238;GO:0044260;GO:0006139;GO:0006396;GO:0006397;GO:0008152;GO:0008380;GO:0009987;GO:0016070;GO:0016071;GO:0034960;GO	nucleobase, nucleoside, nucleotide and nucleic acid metabolic process;RNA processing;mRNA processing;metabolic process;RNA splicing;cellular process;RNA metabolic process;mRNA metabolic process;cellular biopolymer metabolic process;macromolecule metabolic	hsa:23524;hsa:23524			0.999693	S	PRPRSRSPSSPEL	19.14	113.48	_S(ph)RS(ph)PSSPELNNK_	S(0.982)RS(1)PS(0.017)S(0.001)PELNNK	2	738.3	-1.9765	176520	0	176520
T1655	IPI00782992;IPI00785023	IPI00782992	Serine/arginine repetitive matrix protein 2;Serine/arginine-rich splicing factor-related nuclear matrix protein of 300 kDa;Splicing coactivator subunit SRm300;300 kDa nuclear matrix antigen;Serine/arginine repetitive matrix protein 2;Serine/arginine-rich	SRRM2;KIAA0324;SRL300;SRM300;HSPC075;SRRM2;KIAA0324;SRL300;SRM300;HSPC075	Q9UQ35-1;Q9UQ35;A0AUK8;O60382;Q9UQ35-2;A6NKB9;Q05BI2;Q05CV9;Q9UQ39	ENSG00000167978;ENSG00000167978	PF08312;PF08312	cwf21;cwf21	cwf21;cwf21	GO:0005634;GO:0005681;GO:0016604;GO:0016607;GO:0030529;GO:0032991;GO:0043226;GO:0043227;GO:0043229;GO:0043231;GO:0044422;GO:0044424;GO:0044428;GO:0044446;GO:0044451;GO:0044464;GO:0005634;GO:0005681;GO:0016604;GO:0016607;GO:0030529;GO:0032991;GO:0043226;GO	nucleus;spliceosome;nuclear body;nuclear speck;ribonucleoprotein complex;macromolecular complex;organelle;membrane-bounded organelle;intracellular organelle;intracellular membrane-bounded organelle;organelle part;intracellular part;nuclear part;intracellu	GO:0003676;GO:0003723;GO:0005488;GO:0005515;GO:0003676;GO:0003723;GO:0005488;GO:0005515	nucleic acid binding;RNA binding;binding;protein binding;nucleic acid binding;RNA binding;binding;protein binding	GO:0006139;GO:0006396;GO:0006397;GO:0008152;GO:0008380;GO:0009987;GO:0016070;GO:0016071;GO:0034960;GO:0043170;GO:0043283;GO:0044237;GO:0044238;GO:0044260;GO:0006139;GO:0006396;GO:0006397;GO:0008152;GO:0008380;GO:0009987;GO:0016070;GO:0016071;GO:0034960;GO	nucleobase, nucleoside, nucleotide and nucleic acid metabolic process;RNA processing;mRNA processing;metabolic process;RNA splicing;cellular process;RNA metabolic process;mRNA metabolic process;cellular biopolymer metabolic process;macromolecule metabolic	hsa:23524;hsa:23524			0.325137	T	PEGSSSTESSPEH	19.71	76.343	_GPSPEGS(ph)S(ph)STESSPEHPPK_	GPS(0.015)PEGS(0.414)S(0.414)S(0.414)T(0.325)ES(0.325)S(0.094)PEHPPK	3	685.264	-0.1662	600050	331130	268910
S67	IPI00029744	IPI00029744	Single-stranded DNA-binding protein, mitochondrial;Mt-SSB;PWP1-interacting protein 17	SSBP1;SSBP	Q04837;A4D1U3;Q567R6;Q75MV9	ENSG00000106028	PF00436	SSB	Single-strand binding protein family	GO:0005739;GO:0043226;GO:0043227;GO:0043229;GO:0043231;GO:0044424;GO:0044444;GO:0044464	mitochondrion;organelle;membrane-bounded organelle;intracellular organelle;intracellular membrane-bounded organelle;intracellular part;cytoplasmic part;cell part	GO:0003676;GO:0003677;GO:0003697;GO:0005488;GO:0043566	nucleic acid binding;DNA binding;single-stranded DNA binding;binding;structure-specific DNA binding	GO:0006139;GO:0006259;GO:0006260;GO:0008152;GO:0009058;GO:0009059;GO:0009987;GO:0034645;GO:0034960;GO:0034961;GO:0043170;GO:0043283;GO:0043284;GO:0044237;GO:0044238;GO:0044249;GO:0044260	nucleobase, nucleoside, nucleotide and nucleic acid metabolic process;DNA metabolic process;DNA replication;metabolic process;biosynthetic process;macromolecule biosynthetic process;cellular process;cellular macromolecule biosynthetic process;cellular bio	hsa:6742	ko03030;ko03430;ko03440	DNA replication;Mismatch repair;Homologous recombination	0.999508	S	TNEMWRSGDSEVY	52.17	172.81	_S(ph)GDSEVYQLGDVSQK_	S(1)GDSEVYQLGDVSQK	2	846.362	0.18938	562970	142800	420180
T340	IPI00011488;IPI00645585;IPI00784556	IPI00011488	Serine/threonine-protein kinase 4;STE20-like kinase MST1;Mammalian STE20-like protein kinase 1;Serine/threonine-protein kinase Krs-2;Serine/threonine-protein kinase 4;STE20-like kinase MST1;Mammalian STE20-like protein kinase 1;Serine/threonine-protein ki	STK4;MST1;STK4;MST1;STK4/SLC36AL fusion	Q13043-1;Q13043;Q59FZ4;Q13043-2;A0PJ51;Q5H9T5;Q9BS84;Q86YK3	ENSG00000101109;ENSG00000101109	PF00069;PF00069;PF00069	Pkinase;Pkinase;Pkinase	Protein kinase domain;Protein kinase domain;Protein kinase domain	GO:0005634;GO:0005737;GO:0043226;GO:0043227;GO:0043229;GO:0043231;GO:0044424;GO:0044464;GO:0005634;GO:0005737;GO:0043226;GO:0043227;GO:0043229;GO:0043231;GO:0044424;GO:0044464;GO:0016021;GO:0031224;GO:0044425;GO:0044464	nucleus;cytoplasm;organelle;membrane-bounded organelle;intracellular organelle;intracellular membrane-bounded organelle;intracellular part;cell part;nucleus;cytoplasm;organelle;membrane-bounded organelle;intracellular organelle;intracellular membrane-boun	GO:0000166;GO:0000287;GO:0003824;GO:0004672;GO:0004674;GO:0005488;GO:0005515;GO:0005524;GO:0008134;GO:0016301;GO:0016740;GO:0016772;GO:0016773;GO:0017076;GO:0030554;GO:0032553;GO:0032555;GO:0032559;GO:0042802;GO:0042803;GO:0043167;GO:0046872;GO:0046983;GO	nucleotide binding;magnesium ion binding;catalytic activity;protein kinase activity;protein serine/threonine kinase activity;binding;protein binding;ATP binding;transcription factor binding;kinase activity;transferase activity;transferase activity, transf	GO:0000902;GO:0006464;GO:0006468;GO:0006793;GO:0006796;GO:0006915;GO:0007154;GO:0007165;GO:0007242;GO:0007243;GO:0008152;GO:0008219;GO:0009653;GO:0009987;GO:0012501;GO:0016043;GO:0016265;GO:0016310;GO:0016485;GO:0016540;GO:0018105;GO:0018193;GO:0018209;GO	cell morphogenesis;protein modification process;protein amino acid phosphorylation;phosphorus metabolic process;phosphate metabolic process;apoptosis;cell communication;signal transduction;intracellular signaling cascade;protein kinase cascade;metabolic p	hsa:6789;hsa:6789	ko04010;ko05223	MAPK signaling pathway;Non-small cell lung cancer	1	T	VGDEMGTVRVAST	26.95	80.533	_AVGDEM(ox)GT(ph)VR_	AVGDEMGT(1)VR	2	565.731	-0.4516	648210	580240	0
S485	IPI00220901;IPI00552167	IPI00220901	TBC1 domain family member 4;Akt substrate of 160 kDa;TBC1 domain family, member 4	TBC1D4;KIAA0603;TBC1D4;RP11-159J2.3-004	O60343;A7E2X8;Q68D14;Q5JU47	ENSG00000136111;ENSG00000136111	PF00640;PF00566	PID;TBC	Phosphotyrosine interaction domain (PTB/PID);TBC domain	GO:0005622;GO:0044464	intracellular;cell part	GO:0005083;GO:0005096;GO:0005097;GO:0005099;GO:0008047;GO:0030234;GO:0030695	small GTPase regulator activity;GTPase activator activity;Rab GTPase activator activity;Ras GTPase activator activity;enzyme activator activity;enzyme regulator activity;GTPase regulator activity	GO:0032313;GO:0032318;GO:0043087;GO:0050790;GO:0051336;GO:0065007;GO:0065009	regulation of Rab GTPase activity;regulation of Ras GTPase activity;regulation of GTPase activity;regulation of catalytic activity;regulation of hydrolase activity;biological regulation;regulation of molecular function	hsa:9882			0.902557	S	VIQRHLSSLTDNE	22.41	101.13	_HLS(ph)SLTDNEQADIFER_	HLS(0.903)S(0.096)LT(0.001)DNEQADIFER	2	977.931	-1.1956	907800	0	907800
S486	IPI00220901;IPI00552167	IPI00220901	TBC1 domain family member 4;Akt substrate of 160 kDa;TBC1 domain family, member 4	TBC1D4;KIAA0603;TBC1D4;RP11-159J2.3-004	O60343;A7E2X8;Q68D14;Q5JU47	ENSG00000136111;ENSG00000136111	PF00640;PF00566	PID;TBC	Phosphotyrosine interaction domain (PTB/PID);TBC domain	GO:0005622;GO:0044464	intracellular;cell part	GO:0005083;GO:0005096;GO:0005097;GO:0005099;GO:0008047;GO:0030234;GO:0030695	small GTPase regulator activity;GTPase activator activity;Rab GTPase activator activity;Ras GTPase activator activity;enzyme activator activity;enzyme regulator activity;GTPase regulator activity	GO:0032313;GO:0032318;GO:0043087;GO:0050790;GO:0051336;GO:0065007;GO:0065009	regulation of Rab GTPase activity;regulation of Ras GTPase activity;regulation of GTPase activity;regulation of catalytic activity;regulation of hydrolase activity;biological regulation;regulation of molecular function	hsa:9882			0.463054	S	IQRHLSSLTDNEQ	22.41	101.13	_HLS(ph)SLTDNEQADIFER_	HLS(0.463)S(0.463)LT(0.074)DNEQADIFER	3	652.29	-0.37311	907800	0	907800
S588	IPI00220901;IPI00552167	IPI00220901	TBC1 domain family member 4;Akt substrate of 160 kDa;TBC1 domain family, member 4	TBC1D4;KIAA0603;TBC1D4;RP11-159J2.3-004	O60343;A7E2X8;Q68D14;Q5JU47	ENSG00000136111;ENSG00000136111	PF00640;PF00566	PID;TBC	Phosphotyrosine interaction domain (PTB/PID);TBC domain	GO:0005622;GO:0044464	intracellular;cell part	GO:0005083;GO:0005096;GO:0005097;GO:0005099;GO:0008047;GO:0030234;GO:0030695	small GTPase regulator activity;GTPase activator activity;Rab GTPase activator activity;Ras GTPase activator activity;enzyme activator activity;enzyme regulator activity;GTPase regulator activity	GO:0032313;GO:0032318;GO:0043087;GO:0050790;GO:0051336;GO:0065007;GO:0065009	regulation of Rab GTPase activity;regulation of Ras GTPase activity;regulation of GTPase activity;regulation of catalytic activity;regulation of hydrolase activity;biological regulation;regulation of molecular function	hsa:9882			0.999998	S	MRGRLGSVDSFER	45.15	117.35	_LGS(ph)VDSFER_	LGS(1)VDSFER	2	545.234	0.096037	4353700	2099100	2254600
S99	IPI00026533;IPI00794882	IPI00026533	Protein TET2;TET2 protein	TET2;KIAA1546;Nbla00191;TET2	Q6N021;Q96JX5;Q9NXW0;A7E237	ENSG00000168769;ENSG00000168769										hsa:54790			0.955136	S	GIKRTVSEPSLSG	20.01	72.844	_TVS(ph)EPSLSGLLQIK_	T(0.042)VS(0.955)EPS(0.003)LSGLLQIK	2	776.405	-0.29528	753550	115730	445740
S23	IPI00029095;IPI00647724;IPI00641864	IPI00029095	Transcription factor Dp-1;E2F dimerization partner 1;DRTF1-polypeptide 1;Transcription factor Dp-1;Transcription factor Dp-1	TFDP1;DP1;TFDP1;RP11-230F18.1-005;TFDP1;RP11-230F18.1-006	Q14186;Q5JSB5;Q5JSB6	ENSG00000198176;ENSG00000198176;ENSG00000198176	PF08781;PF02319;PF08781;PF02319;PF02319	DP;E2F_TDP;DP;E2F_TDP;E2F_TDP	Transcription factor DP;E2F/DP family winged-helix DNA-binding domain;Transcription factor DP;E2F/DP family winged-helix DNA-binding domain;E2F/DP family winged-helix DNA-binding domain	GO:0005634;GO:0005654;GO:0005667;GO:0032991;GO:0043226;GO:0043227;GO:0043229;GO:0043231;GO:0043234;GO:0044422;GO:0044424;GO:0044428;GO:0044446;GO:0044451;GO:0044464;GO:0005634;GO:0005667;GO:0032991;GO:0043226;GO:0043227;GO:0043229;GO:0043231;GO:0043234;GO	nucleus;nucleoplasm;transcription factor complex;macromolecular complex;organelle;membrane-bounded organelle;intracellular organelle;intracellular membrane-bounded organelle;protein complex;organelle part;intracellular part;nuclear part;intracellular orga	GO:0003676;GO:0003677;GO:0003700;GO:0003712;GO:0003713;GO:0005488;GO:0005515;GO:0008134;GO:0016563;GO:0030528;GO:0003676;GO:0003677;GO:0003700;GO:0005488;GO:0030528;GO:0003676;GO:0003677;GO:0003700;GO:0005488;GO:0030528	nucleic acid binding;DNA binding;transcription factor activity;transcription cofactor activity;transcription coactivator activity;binding;protein binding;transcription factor binding;transcription activator activity;transcription regulator activity;nuclei	GO:0006139;GO:0006350;GO:0006355;GO:0006357;GO:0007049;GO:0008152;GO:0008283;GO:0009058;GO:0009059;GO:0009889;GO:0009987;GO:0010468;GO:0010556;GO:0019219;GO:0019222;GO:0031323;GO:0034645;GO:0034960;GO:0034961;GO:0043170;GO:0043283;GO:0043284;GO:0044237;GO	nucleobase, nucleoside, nucleotide and nucleic acid metabolic process;transcription;regulation of transcription, DNA-dependent;regulation of transcription from RNA polymerase II promoter;cell cycle;metabolic process;cell proliferation;biosynthetic process	hsa:7027	ko04350;ko04110	TGF-beta signaling pathway;Cell cycle	1	S	FIDQNLSPGKGVV	22.03	100.32	_VFIDQNLS(ph)PGK_	VFIDQNLS(1)PGK	2	649.313	0.064795	311760	49798	101990
S700	IPI00333559;IPI00385652;IPI00339361;IPI00337659;IPI00337660;IPI00872849;IPI00242740	IPI00333559	Serine/threonine-protein kinase tousled-like 1;Tousled-like kinase 1;PKU-beta;Serine/threonine-protein kinase tousled-like 2;Tousled-like kinase 2;PKU-alpha;Serine/threonine-protein kinase tousled-like 1;Tousled-like kinase 1;PKU-beta;Serine/threonine-pro	TLK1;KIAA0137;TLK2;TLK1;KIAA0137;TLK2;TLK2;TLK1;KIAA0137	Q9UKI8-2;Q9UKI8;Q86UE8-1;Q86UE8;Q9UKI8-1;A8K8Z3;Q53TE4;Q53TF9;Q86UE8-2;Q86UE8-3;A8MTW4;Q9UKI8-3	ENSG00000198586;ENSG00000146872;ENSG00000198586;ENSG00000146872;ENSG00000146872;ENSG00000198586	PF00069;PF00069;PF00069;PF00069;PF00069;PF00069	Pkinase;Pkinase;Pkinase;Pkinase;Pkinase;Pkinase	Protein kinase domain;Protein kinase domain;Protein kinase domain;Protein kinase domain;Protein kinase domain;Protein kinase domain	GO:0005634;GO:0043226;GO:0043227;GO:0043229;GO:0043231;GO:0044424;GO:0044464;GO:0005634;GO:0043226;GO:0043227;GO:0043229;GO:0043231;GO:0044424;GO:0044464;GO:0005634;GO:0043226;GO:0043227;GO:0043229;GO:0043231;GO:0044424;GO:0044464;GO:0005634;GO:0043226;GO	nucleus;organelle;membrane-bounded organelle;intracellular organelle;intracellular membrane-bounded organelle;intracellular part;cell part;nucleus;organelle;membrane-bounded organelle;intracellular organelle;intracellular membrane-bounded organelle;intrac	GO:0000166;GO:0003824;GO:0004672;GO:0004674;GO:0005488;GO:0005515;GO:0005524;GO:0016301;GO:0016740;GO:0016772;GO:0016773;GO:0017076;GO:0030554;GO:0032553;GO:0032555;GO:0032559;GO:0000166;GO:0003824;GO:0004672;GO:0004674;GO:0005488;GO:0005515;GO:0005524;GO	nucleotide binding;catalytic activity;protein kinase activity;protein serine/threonine kinase activity;binding;protein binding;ATP binding;kinase activity;transferase activity;transferase activity, transferring phosphorus-containing groups;phosphotransfer	GO:0001672;GO:0006325;GO:0006464;GO:0006468;GO:0006793;GO:0006796;GO:0006810;GO:0006886;GO:0006950;GO:0006974;GO:0006996;GO:0007049;GO:0007154;GO:0007165;GO:0007242;GO:0008152;GO:0009987;GO:0015031;GO:0016043;GO:0016310;GO:0016568;GO:0019538;GO:0032502;GO	regulation of chromatin assembly or disassembly;establishment or maintenance of chromatin architecture;protein modification process;protein amino acid phosphorylation;phosphorus metabolic process;phosphate metabolic process;transport;intracellular protein	hsa:9874;hsa:11011;hsa:9874;hsa:11011;hsa:11011;hsa:9874			1	S	PFGHNQSQQDILQ	33.62	90.208	_KPFGHNQS(ph)QQDILQENTILK_	KPFGHNQS(1)QQDILQENTILK	3	806.732	0.075881	738020	114370	623650
S502	IPI00022633;IPI00552691	IPI00022633	Non-receptor tyrosine-protein kinase TNK1;CD38 negative kinase 1;Non-receptor tyrosine-protein kinase TNK1;CD38 negative kinase 1	TNK1;TNK1	Q13470-1;Q13470;Q13470-2	ENSG00000174292;ENSG00000174292	PF07714;PF07714	Pkinase_Tyr;Pkinase_Tyr	Protein tyrosine kinase;Protein tyrosine kinase	GO:0005737;GO:0016020;GO:0044424;GO:0044464;GO:0005737;GO:0016020;GO:0044424;GO:0044464	cytoplasm;membrane;intracellular part;cell part;cytoplasm;membrane;intracellular part;cell part	GO:0000166;GO:0003824;GO:0004672;GO:0004713;GO:0004715;GO:0004871;GO:0005488;GO:0005515;GO:0005524;GO:0016301;GO:0016740;GO:0016772;GO:0016773;GO:0017076;GO:0030554;GO:0032553;GO:0032555;GO:0032559;GO:0060089;GO:0000166;GO:0003824;GO:0004672;GO:0004713;GO	nucleotide binding;catalytic activity;protein kinase activity;protein tyrosine kinase activity;non-membrane spanning protein tyrosine kinase activity;signal transducer activity;binding;protein binding;ATP binding;kinase activity;transferase activity;trans	GO:0006464;GO:0006468;GO:0006793;GO:0006796;GO:0008152;GO:0009987;GO:0016310;GO:0016485;GO:0016540;GO:0019538;GO:0043170;GO:0043283;GO:0043412;GO:0043687;GO:0044237;GO:0044238;GO:0044260;GO:0044267;GO:0046777;GO:0006464;GO:0006468;GO:0006793;GO:0006796;GO	protein modification process;protein amino acid phosphorylation;phosphorus metabolic process;phosphate metabolic process;metabolic process;cellular process;phosphorylation;protein processing;protein autoprocessing;protein metabolic process;macromolecule m	hsa:8711;hsa:8711			0.999667	S	MKGISRSLESVLS	45.36	84.823	_S(ph)LESVLSLGPR_	S(1)LESVLSLGPR	2	619.313	0.19581	95074	44251	50823
S828	IPI00293921	IPI00293921	DNA topoisomerase 2-binding protein 1;DNA topoisomerase II-binding protein 1;DNA topoisomerase IIbeta-binding protein 1	TOPBP1;KIAA0259	Q92547;A0AV47;A7E2X7;Q05BV8	ENSG00000163781	PF00533	BRCT	BRCA1 C Terminus (BRCT) domain	GO:0000228;GO:0000793;GO:0000794;GO:0005622;GO:0005634;GO:0005694;GO:0016604;GO:0016605;GO:0043226;GO:0043227;GO:0043228;GO:0043229;GO:0043231;GO:0043232;GO:0044422;GO:0044424;GO:0044428;GO:0044446;GO:0044451;GO:0044464	nuclear chromosome;condensed chromosome;condensed nuclear chromosome;intracellular;nucleus;chromosome;nuclear body;PML body;organelle;membrane-bounded organelle;non-membrane-bounded organelle;intracellular organelle;intracellular membrane-bounded organell	GO:0003676;GO:0003677;GO:0005488;GO:0005515;GO:0008022	nucleic acid binding;DNA binding;binding;protein binding;protein C-terminus binding	GO:0006139;GO:0006259;GO:0006281;GO:0006950;GO:0006974;GO:0008152;GO:0009314;GO:0009628;GO:0009987;GO:0010212;GO:0033554;GO:0034960;GO:0034984;GO:0043170;GO:0043283;GO:0044237;GO:0044238;GO:0044260;GO:0050896;GO:0051716	nucleobase, nucleoside, nucleotide and nucleic acid metabolic process;DNA metabolic process;DNA repair;response to stress;response to DNA damage stimulus;metabolic process;response to radiation;response to abiotic stimulus;cellular process;response to ion	hsa:11073			1	S	TPSKFLSKDKLFK	16.71	110.05	_FLS(ph)KDK_	FLS(1)KDK	2	409.196	0.10185	1844700	496160	1348600
S178	IPI00006586	IPI00006586	TOX high mobility group box family member 4;Epidermal Langerhans cell protein LCP1	TOX4;C14orf92;KIAA0737	O94842	ENSG00000092203	PF00505	HMG_box	HMG (high mobility group) box	GO:0000785;GO:0005634;GO:0043226;GO:0043227;GO:0043229;GO:0043231;GO:0044422;GO:0044424;GO:0044427;GO:0044446;GO:0044464	chromatin;nucleus;organelle;membrane-bounded organelle;intracellular organelle;intracellular membrane-bounded organelle;organelle part;intracellular part;chromosomal part;intracellular organelle part;cell part	GO:0003676;GO:0003677;GO:0005488	nucleic acid binding;DNA binding;binding	GO:0006355;GO:0009889;GO:0010468;GO:0010556;GO:0019219;GO:0019222;GO:0031323;GO:0045449;GO:0050789;GO:0050794;GO:0051252;GO:0060255;GO:0065007	regulation of transcription, DNA-dependent;regulation of biosynthetic process;regulation of gene expression;regulation of macromolecule biosynthetic process;regulation of nucleobase, nucleoside, nucleotide and nucleic acid metabolic process;regulation of	hsa:9878			0.544277	S	RLSTTPSPTSSLH	20.34	53.752	_LSTTPS(ph)PTSSLHEDGVEDFRR_	LS(0.019)T(0.047)T(0.047)PS(0.544)PT(0.148)S(0.148)S(0.045)LHEDGVEDFRR	3	804.367	2.7016	665290	125420	300450
S182	IPI00006586	IPI00006586	TOX high mobility group box family member 4;Epidermal Langerhans cell protein LCP1	TOX4;C14orf92;KIAA0737	O94842	ENSG00000092203	PF00505	HMG_box	HMG (high mobility group) box	GO:0000785;GO:0005634;GO:0043226;GO:0043227;GO:0043229;GO:0043231;GO:0044422;GO:0044424;GO:0044427;GO:0044446;GO:0044464	chromatin;nucleus;organelle;membrane-bounded organelle;intracellular organelle;intracellular membrane-bounded organelle;organelle part;intracellular part;chromosomal part;intracellular organelle part;cell part	GO:0003676;GO:0003677;GO:0005488	nucleic acid binding;DNA binding;binding	GO:0006355;GO:0009889;GO:0010468;GO:0010556;GO:0019219;GO:0019222;GO:0031323;GO:0045449;GO:0050789;GO:0050794;GO:0051252;GO:0060255;GO:0065007	regulation of transcription, DNA-dependent;regulation of biosynthetic process;regulation of gene expression;regulation of macromolecule biosynthetic process;regulation of nucleobase, nucleoside, nucleotide and nucleic acid metabolic process;regulation of	hsa:9878			0.686201	S	TPSPTSSLHEDGV	20.34	53.752	_LSTTPSPTSS(ph)LHEDGVEDFRR_	LS(0.001)T(0.002)T(0.006)PS(0.03)PT(0.138)S(0.138)S(0.686)LHEDGVEDFRR	3	804.367	-0.82056	665290	125420	300450
T180	IPI00006586	IPI00006586	TOX high mobility group box family member 4;Epidermal Langerhans cell protein LCP1	TOX4;C14orf92;KIAA0737	O94842	ENSG00000092203	PF00505	HMG_box	HMG (high mobility group) box	GO:0000785;GO:0005634;GO:0043226;GO:0043227;GO:0043229;GO:0043231;GO:0044422;GO:0044424;GO:0044427;GO:0044446;GO:0044464	chromatin;nucleus;organelle;membrane-bounded organelle;intracellular organelle;intracellular membrane-bounded organelle;organelle part;intracellular part;chromosomal part;intracellular organelle part;cell part	GO:0003676;GO:0003677;GO:0005488	nucleic acid binding;DNA binding;binding	GO:0006355;GO:0009889;GO:0010468;GO:0010556;GO:0019219;GO:0019222;GO:0031323;GO:0045449;GO:0050789;GO:0050794;GO:0051252;GO:0060255;GO:0065007	regulation of transcription, DNA-dependent;regulation of biosynthetic process;regulation of gene expression;regulation of macromolecule biosynthetic process;regulation of nucleobase, nucleoside, nucleotide and nucleic acid metabolic process;regulation of	hsa:9878			0.269684	T	STTPSPTSSLHED	20.34	53.752	_LSTTPS(ph)PTSSLHEDGVEDFRR_	LS(0.024)T(0.024)T(0.049)PS(0.27)PT(0.27)S(0.094)S(0.27)LHEDGVEDFRR	3	804.367	1.4398	665290	125420	300450
S1683	IPI00742743;IPI00029778;IPI00657708	IPI00742743	Tumor suppressor p53-binding protein 1;Tumor suppressor p53-binding protein 1;Putative uncharacterized protein TP53BP1	TP53BP1;TP53BP1;TP53BP1	Q12888-2;Q12888;Q12888-1;A6NNK5;A8KA50	ENSG00000067369;ENSG00000067369;ENSG00000067369	PF09038;PF00533;PF09038;PF00533;PF09038;PF00533	53-BP1_Tudor;BRCT;53-BP1_Tudor;BRCT;53-BP1_Tudor;BRCT	Tumour suppressor p53-binding protein-1 Tudor;BRCA1 C Terminus (BRCT) domain;Tumour suppressor p53-binding protein-1 Tudor;BRCA1 C Terminus (BRCT) domain;Tumour suppressor p53-binding protein-1 Tudor;BRCA1 C Terminus (BRCT) domain	GO:0000776;GO:0000777;GO:0005622;GO:0005634;GO:0005654;GO:0005737;GO:0032991;GO:0043226;GO:0043227;GO:0043228;GO:0043229;GO:0043231;GO:0043232;GO:0043234;GO:0044422;GO:0044424;GO:0044427;GO:0044428;GO:0044446;GO:0044464;GO:0000776;GO:0000777;GO:0005622;GO	kinetochore;condensed chromosome kinetochore;intracellular;nucleus;nucleoplasm;cytoplasm;macromolecular complex;organelle;membrane-bounded organelle;non-membrane-bounded organelle;intracellular organelle;intracellular membrane-bounded organelle;intracellu	GO:0003676;GO:0003677;GO:0005488;GO:0005515;GO:0016563;GO:0030528;GO:0003676;GO:0003677;GO:0005488;GO:0005515;GO:0016563;GO:0030528	nucleic acid binding;DNA binding;binding;protein binding;transcription activator activity;transcription regulator activity;nucleic acid binding;DNA binding;binding;protein binding;transcription activator activity;transcription regulator activity	GO:0006139;GO:0006259;GO:0006281;GO:0006350;GO:0006355;GO:0006950;GO:0006974;GO:0008152;GO:0009058;GO:0009059;GO:0009889;GO:0009891;GO:0009893;GO:0009987;GO:0010468;GO:0010556;GO:0010557;GO:0010604;GO:0010628;GO:0019219;GO:0019222;GO:0031323;GO:0031325;GO	nucleobase, nucleoside, nucleotide and nucleic acid metabolic process;DNA metabolic process;DNA repair;transcription;regulation of transcription, DNA-dependent;response to stress;response to DNA damage stimulus;metabolic process;biosynthetic process;macro	hsa:7158;hsa:7158			0.999999	S	TSEEERSPAKRGR	29.13	115.98	_LITSEEERS(ph)PAK_	LITSEEERS(1)PAK	2	720.343	-0.20271	1072100	424550	0
S1676	IPI00742682	IPI00742682	Nucleoprotein TPR	TPR	P12270;A0PJC9;Q15624;Q504U6;Q58F23;Q5SWY0;Q99968;Q9UE33	ENSG00000047410	PF07926	TPR_MLP1_2	TPR/MLP1/MLP2-like protein	GO:0005634;GO:0005635;GO:0005643;GO:0005654;GO:0005737;GO:0016020;GO:0031090;GO:0031965;GO:0031967;GO:0031975;GO:0032991;GO:0043226;GO:0043227;GO:0043229;GO:0043231;GO:0043234;GO:0044422;GO:0044424;GO:0044425;GO:0044428;GO:0044446;GO:0044464;GO:0046930	nucleus;nuclear envelope;nuclear pore;nucleoplasm;cytoplasm;membrane;organelle membrane;nuclear membrane;organelle envelope;envelope;macromolecular complex;organelle;membrane-bounded organelle;intracellular organelle;intracellular membrane-bounded organel	GO:0000166;GO:0003824;GO:0004812;GO:0004828;GO:0005488;GO:0005524;GO:0016874;GO:0016875;GO:0016876;GO:0017076;GO:0030554;GO:0032553;GO:0032555;GO:0032559	nucleotide binding;catalytic activity;aminoacyl-tRNA ligase activity;serine-tRNA ligase activity;binding;ATP binding;ligase activity;ligase activity, forming carbon-oxygen bonds;ligase activity, forming aminoacyl-tRNA and related compounds;purine nucleoti	GO:0006082;GO:0006139;GO:0006399;GO:0006412;GO:0006418;GO:0006434;GO:0006519;GO:0006520;GO:0006605;GO:0006606;GO:0006807;GO:0006810;GO:0006886;GO:0006913;GO:0008152;GO:0009058;GO:0009059;GO:0009308;GO:0009987;GO:0015031;GO:0015931;GO:0016070;GO:0017038;GO	organic acid metabolic process;nucleobase, nucleoside, nucleotide and nucleic acid metabolic process;tRNA metabolic process;translation;tRNA aminoacylation for protein translation;seryl-tRNA aminoacylation;cellular amino acid and derivative metabolic proc	hsa:7175;son:SO_2140	ko05216	Thyroid cancer	0.249971	S	KPTPVVSTPSKVT	22.64	68.947	_GIASTSDPPTANIKPT(ph)PVVSTPSK_	GIASTSDPPTANIKPT(0.25)PVVS(0.25)T(0.25)PS(0.25)K	3	815.747	0.24724	623630	107380	0
S1679	IPI00742682	IPI00742682	Nucleoprotein TPR	TPR	P12270;A0PJC9;Q15624;Q504U6;Q58F23;Q5SWY0;Q99968;Q9UE33	ENSG00000047410	PF07926	TPR_MLP1_2	TPR/MLP1/MLP2-like protein	GO:0005634;GO:0005635;GO:0005643;GO:0005654;GO:0005737;GO:0016020;GO:0031090;GO:0031965;GO:0031967;GO:0031975;GO:0032991;GO:0043226;GO:0043227;GO:0043229;GO:0043231;GO:0043234;GO:0044422;GO:0044424;GO:0044425;GO:0044428;GO:0044446;GO:0044464;GO:0046930	nucleus;nuclear envelope;nuclear pore;nucleoplasm;cytoplasm;membrane;organelle membrane;nuclear membrane;organelle envelope;envelope;macromolecular complex;organelle;membrane-bounded organelle;intracellular organelle;intracellular membrane-bounded organel	GO:0000166;GO:0003824;GO:0004812;GO:0004828;GO:0005488;GO:0005524;GO:0016874;GO:0016875;GO:0016876;GO:0017076;GO:0030554;GO:0032553;GO:0032555;GO:0032559	nucleotide binding;catalytic activity;aminoacyl-tRNA ligase activity;serine-tRNA ligase activity;binding;ATP binding;ligase activity;ligase activity, forming carbon-oxygen bonds;ligase activity, forming aminoacyl-tRNA and related compounds;purine nucleoti	GO:0006082;GO:0006139;GO:0006399;GO:0006412;GO:0006418;GO:0006434;GO:0006519;GO:0006520;GO:0006605;GO:0006606;GO:0006807;GO:0006810;GO:0006886;GO:0006913;GO:0008152;GO:0009058;GO:0009059;GO:0009308;GO:0009987;GO:0015031;GO:0015931;GO:0016070;GO:0017038;GO	organic acid metabolic process;nucleobase, nucleoside, nucleotide and nucleic acid metabolic process;tRNA metabolic process;translation;tRNA aminoacylation for protein translation;seryl-tRNA aminoacylation;cellular amino acid and derivative metabolic proc	hsa:7175;son:SO_2140	ko05216	Thyroid cancer	0.249971	S	PVVSTPSKVTAAA	22.64	68.947	_GIASTSDPPTANIKPT(ph)PVVSTPSK_	GIASTSDPPTANIKPT(0.25)PVVS(0.25)T(0.25)PS(0.25)K	3	815.747	0.24724	623630	107380	0
T1672	IPI00742682	IPI00742682	Nucleoprotein TPR	TPR	P12270;A0PJC9;Q15624;Q504U6;Q58F23;Q5SWY0;Q99968;Q9UE33	ENSG00000047410	PF07926	TPR_MLP1_2	TPR/MLP1/MLP2-like protein	GO:0005634;GO:0005635;GO:0005643;GO:0005654;GO:0005737;GO:0016020;GO:0031090;GO:0031965;GO:0031967;GO:0031975;GO:0032991;GO:0043226;GO:0043227;GO:0043229;GO:0043231;GO:0043234;GO:0044422;GO:0044424;GO:0044425;GO:0044428;GO:0044446;GO:0044464;GO:0046930	nucleus;nuclear envelope;nuclear pore;nucleoplasm;cytoplasm;membrane;organelle membrane;nuclear membrane;organelle envelope;envelope;macromolecular complex;organelle;membrane-bounded organelle;intracellular organelle;intracellular membrane-bounded organel	GO:0000166;GO:0003824;GO:0004812;GO:0004828;GO:0005488;GO:0005524;GO:0016874;GO:0016875;GO:0016876;GO:0017076;GO:0030554;GO:0032553;GO:0032555;GO:0032559	nucleotide binding;catalytic activity;aminoacyl-tRNA ligase activity;serine-tRNA ligase activity;binding;ATP binding;ligase activity;ligase activity, forming carbon-oxygen bonds;ligase activity, forming aminoacyl-tRNA and related compounds;purine nucleoti	GO:0006082;GO:0006139;GO:0006399;GO:0006412;GO:0006418;GO:0006434;GO:0006519;GO:0006520;GO:0006605;GO:0006606;GO:0006807;GO:0006810;GO:0006886;GO:0006913;GO:0008152;GO:0009058;GO:0009059;GO:0009308;GO:0009987;GO:0015031;GO:0015931;GO:0016070;GO:0017038;GO	organic acid metabolic process;nucleobase, nucleoside, nucleotide and nucleic acid metabolic process;tRNA metabolic process;translation;tRNA aminoacylation for protein translation;seryl-tRNA aminoacylation;cellular amino acid and derivative metabolic proc	hsa:7175;son:SO_2140	ko05216	Thyroid cancer	0.249971	T	TANIKPTPVVSTP	22.64	68.947	_GIASTSDPPTANIKPT(ph)PVVSTPSK_	GIASTSDPPTANIKPT(0.25)PVVS(0.25)T(0.25)PS(0.25)K	3	815.747	0.24724	623630	107380	0
T1677	IPI00742682	IPI00742682	Nucleoprotein TPR	TPR	P12270;A0PJC9;Q15624;Q504U6;Q58F23;Q5SWY0;Q99968;Q9UE33	ENSG00000047410	PF07926	TPR_MLP1_2	TPR/MLP1/MLP2-like protein	GO:0005634;GO:0005635;GO:0005643;GO:0005654;GO:0005737;GO:0016020;GO:0031090;GO:0031965;GO:0031967;GO:0031975;GO:0032991;GO:0043226;GO:0043227;GO:0043229;GO:0043231;GO:0043234;GO:0044422;GO:0044424;GO:0044425;GO:0044428;GO:0044446;GO:0044464;GO:0046930	nucleus;nuclear envelope;nuclear pore;nucleoplasm;cytoplasm;membrane;organelle membrane;nuclear membrane;organelle envelope;envelope;macromolecular complex;organelle;membrane-bounded organelle;intracellular organelle;intracellular membrane-bounded organel	GO:0000166;GO:0003824;GO:0004812;GO:0004828;GO:0005488;GO:0005524;GO:0016874;GO:0016875;GO:0016876;GO:0017076;GO:0030554;GO:0032553;GO:0032555;GO:0032559	nucleotide binding;catalytic activity;aminoacyl-tRNA ligase activity;serine-tRNA ligase activity;binding;ATP binding;ligase activity;ligase activity, forming carbon-oxygen bonds;ligase activity, forming aminoacyl-tRNA and related compounds;purine nucleoti	GO:0006082;GO:0006139;GO:0006399;GO:0006412;GO:0006418;GO:0006434;GO:0006519;GO:0006520;GO:0006605;GO:0006606;GO:0006807;GO:0006810;GO:0006886;GO:0006913;GO:0008152;GO:0009058;GO:0009059;GO:0009308;GO:0009987;GO:0015031;GO:0015931;GO:0016070;GO:0017038;GO	organic acid metabolic process;nucleobase, nucleoside, nucleotide and nucleic acid metabolic process;tRNA metabolic process;translation;tRNA aminoacylation for protein translation;seryl-tRNA aminoacylation;cellular amino acid and derivative metabolic proc	hsa:7175;son:SO_2140	ko05216	Thyroid cancer	0.249971	T	PTPVVSTPSKVTA	22.64	68.947	_GIASTSDPPTANIKPT(ph)PVVSTPSK_	GIASTSDPPTANIKPT(0.25)PVVS(0.25)T(0.25)PS(0.25)K	3	815.747	0.24724	623630	107380	0
[truncated: 23 more rows]
